# Supplementary material for: Explainable AI-prioritized plasma and fecal metabolites in inflammatory bowel disease and their dietary associations
Source: iScience. 2024 Jun 17;27(7):110298. doi: 10.1016/j.isci.2024.110298 (PMC11261406; doi:10.1016/j.isci.2024.110298)
Supplement: Table S1. UKBB plasma metabolite descriptions, related to Figures 3, 4, S1–S3, and S5 [file mmc2.xlsx]

## Sheet: TableS1
Metabolite name used in analyses	Metabolite name as per the UK Biobank	Sub class*	Main class*	UK Biobank Category ID
Alanine	Alanine	Amino acids	Amino acids	220
Glutamine	Glutamine	Amino acids	Amino acids	220
Glycine	Glycine	Amino acids	Amino acids	220
Histidine	Histidine	Amino acids	Amino acids	220
Isoleucine	Isoleucine	Branched-chain amino acids	Amino acids	220
Leucine	Leucine	Branched-chain amino acids	Amino acids	220
Total BCAA	Total concentration of branched-chain amino acids (leucine + isoleucine + valine)	Branched-chain amino acids	Amino acids	220
Valine	Valine	Branched-chain amino acids	Amino acids	220
Phenylalanine	Phenylalanine	Aromatic amino acids	Amino acids	220
Tyrosine	Tyrosine	Aromatic amino acids	Amino acids	220
ApoA1	Apolipoprotein A1	Apolipoproteins	Apolipoproteins	220
ApoB	Apolipoprotein B	Apolipoproteins	Apolipoproteins	220
Clinical LDL-C	Clinical LDL cholesterol	Cholesterol	Cholesterol	220
HDL-C	HDL cholesterol	Cholesterol	Cholesterol	220
LDL-C	LDL cholesterol	Cholesterol	Cholesterol	220
non-HDL-C	Total cholesterol minus HDL-C	Cholesterol	Cholesterol	220
Remnant-C	Remnant cholesterol (non-HDL, non-LDL -cholesterol)	Cholesterol	Cholesterol	220
Total-C	Total cholesterol	Cholesterol	Cholesterol	220
VLDL-C	VLDL cholesterol	Cholesterol	Cholesterol	220
HDL-CE	Cholesteryl esters in HDL	Cholesteryl esters	Cholesteryl esters	220
LDL-CE	Cholesteryl esters in LDL	Cholesteryl esters	Cholesteryl esters	220
Total-CE	Total esterified cholesterol	Cholesteryl esters	Cholesteryl esters	220
VLDL-CE	Cholesteryl esters in VLDL	Cholesteryl esters	Cholesteryl esters	220
DHA	Docosahexaenoic acid	Fatty acids	Fatty acids	220
LA	Linoleic acid	Fatty acids	Fatty acids	220
MUFA	Monounsaturated fatty acids	Fatty acids	Fatty acids	220
Omega-3	Omega-3 fatty acids	Fatty acids	Fatty acids	220
Omega-6	Omega-6 fatty acids	Fatty acids	Fatty acids	220
PUFA	Polyunsaturated fatty acids	Fatty acids	Fatty acids	220
SFA	Saturated fatty acids	Fatty acids	Fatty acids	220
Total-FA	Total fatty acids	Fatty acids	Fatty acids	220
Unsaturation	Degree of unsaturation	Fatty acids	Fatty acids	220
Albumin	Albumin	Fluid balance	Fluid balance	220
Creatinine	Creatinine	Fluid balance	Fluid balance	220
HDL-FC	Free cholesterol in HDL	Free cholesterol	Free cholesterol	220
LDL-FC	Free cholesterol in LDL	Free cholesterol	Free cholesterol	220
Total-FC	Total free cholesterol	Free cholesterol	Free cholesterol	220
VLDL-FC	Free cholesterol in VLDL	Free cholesterol	Free cholesterol	220
Citrate	Citrate	Glycolysis related metabolites	Glycolysis related metabolites	220
Glucose	Glucose	Glycolysis related metabolites	Glycolysis related metabolites	220
Lactate	Lactate	Glycolysis related metabolites	Glycolysis related metabolites	220
Pyruvate	Pyruvate	Glycolysis related metabolites	Glycolysis related metabolites	220
GlycA	Glycoprotein acetyls	Inflammation	Inflammation	220
Acetate	Acetate	Ketone bodies	Ketone bodies	220
Acetoacetate	Acetoacetate	Ketone bodies	Ketone bodies	220
Acetone	Acetone	Ketone bodies	Ketone bodies	220
bOHbutyrate	3-Hydroxybutyrate	Ketone bodies	Ketone bodies	220
HDL-P	Concentration of HDL particles	Lipoprotein particle concentrations	Lipoprotein particle concentrations	220
LDL-P	Concentration of LDL particles	Lipoprotein particle concentrations	Lipoprotein particle concentrations	220
Total-P	Total concentration of lipoprotein particles	Lipoprotein particle concentrations	Lipoprotein particle concentrations	220
VLDL-P	Concentration of VLDL particles	Lipoprotein particle concentrations	Lipoprotein particle concentrations	220
HDL size	Average diameter for HDL particles	Lipoprotein particle sizes	Lipoprotein particle sizes	220
LDL size	Average diameter for LDL particles	Lipoprotein particle sizes	Lipoprotein particle sizes	220
VLDL size	Average diameter for VLDL particles	Lipoprotein particle sizes	Lipoprotein particle sizes	220
XXL-VLDL-C	Cholesterol in chylomicrons and extremely large VLDL	Chylomicrons and extremely large VLDL	Lipoprotein subclasses	220
XXL-VLDL-CE	Cholesteryl esters in chylomicrons and extremely large VLDL	Chylomicrons and extremely large VLDL	Lipoprotein subclasses	220
XXL-VLDL-FC	Free cholesterol in chylomicrons and extremely large VLDL	Chylomicrons and extremely large VLDL	Lipoprotein subclasses	220
XXL-VLDL-L	Total lipids in chylomicrons and extremely large VLDL	Chylomicrons and extremely large VLDL	Lipoprotein subclasses	220
XXL-VLDL-P	Concentration of chylomicrons and extremely large VLDL particles	Chylomicrons and extremely large VLDL	Lipoprotein subclasses	220
XXL-VLDL-PL	Phospholipids in chylomicrons and extremely large VLDL	Chylomicrons and extremely large VLDL	Lipoprotein subclasses	220
XXL-VLDL-TG	Triglycerides in chylomicrons and extremely large VLDL	Chylomicrons and extremely large VLDL	Lipoprotein subclasses	220
XL-VLDL-C	Cholesterol in very large VLDL	Very large VLDL	Lipoprotein subclasses	220
XL-VLDL-CE	Cholesteryl esters in very large VLDL	Very large VLDL	Lipoprotein subclasses	220
XL-VLDL-FC	Free cholesterol in very large VLDL	Very large VLDL	Lipoprotein subclasses	220
XL-VLDL-L	Total lipids in very large VLDL	Very large VLDL	Lipoprotein subclasses	220
XL-VLDL-P	Concentration of very large VLDL particles	Very large VLDL	Lipoprotein subclasses	220
XL-VLDL-PL	Phospholipids in very large VLDL	Very large VLDL	Lipoprotein subclasses	220
XL-VLDL-TG	Triglycerides in very large VLDL	Very large VLDL	Lipoprotein subclasses	220
L-VLDL-C	Cholesterol in large VLDL	Large VLDL	Lipoprotein subclasses	220
L-VLDL-CE	Cholesteryl esters in large VLDL	Large VLDL	Lipoprotein subclasses	220
L-VLDL-FC	Free cholesterol in large VLDL	Large VLDL	Lipoprotein subclasses	220
L-VLDL-L	Total lipids in large VLDL	Large VLDL	Lipoprotein subclasses	220
L-VLDL-P	Concentration of large VLDL particles	Large VLDL	Lipoprotein subclasses	220
L-VLDL-PL	Phospholipids in large VLDL	Large VLDL	Lipoprotein subclasses	220
L-VLDL-TG	Triglycerides in large VLDL	Large VLDL	Lipoprotein subclasses	220
M-VLDL-C	Cholesterol in medium VLDL	Medium VLDL	Lipoprotein subclasses	220
M-VLDL-CE	Cholesteryl esters in medium VLDL	Medium VLDL	Lipoprotein subclasses	220
M-VLDL-FC	Free cholesterol in medium VLDL	Medium VLDL	Lipoprotein subclasses	220
M-VLDL-L	Total lipids in medium VLDL	Medium VLDL	Lipoprotein subclasses	220
M-VLDL-P	Concentration of medium VLDL particles	Medium VLDL	Lipoprotein subclasses	220
M-VLDL-PL	Phospholipids in medium VLDL	Medium VLDL	Lipoprotein subclasses	220
M-VLDL-TG	Triglycerides in medium VLDL	Medium VLDL	Lipoprotein subclasses	220
S-VLDL-C	Cholesterol in small VLDL	Small VLDL	Lipoprotein subclasses	220
S-VLDL-CE	Cholesteryl esters in small VLDL	Small VLDL	Lipoprotein subclasses	220
S-VLDL-FC	Free cholesterol in small VLDL	Small VLDL	Lipoprotein subclasses	220
S-VLDL-L	Total lipids in small VLDL	Small VLDL	Lipoprotein subclasses	220
S-VLDL-P	Concentration of small VLDL particles	Small VLDL	Lipoprotein subclasses	220
S-VLDL-PL	Phospholipids in small VLDL	Small VLDL	Lipoprotein subclasses	220
S-VLDL-TG	Triglycerides in small VLDL	Small VLDL	Lipoprotein subclasses	220
XS-VLDL-C	Cholesterol in very small VLDL	Very small VLDL	Lipoprotein subclasses	220
XS-VLDL-CE	Cholesteryl esters in very small VLDL	Very small VLDL	Lipoprotein subclasses	220
XS-VLDL-FC	Free cholesterol in very small VLDL	Very small VLDL	Lipoprotein subclasses	220
XS-VLDL-L	Total lipids in very small VLDL	Very small VLDL	Lipoprotein subclasses	220
XS-VLDL-P	Concentration of very small VLDL particles	Very small VLDL	Lipoprotein subclasses	220
XS-VLDL-PL	Phospholipids in very small VLDL	Very small VLDL	Lipoprotein subclasses	220
XS-VLDL-TG	Triglycerides in very small VLDL	Very small VLDL	Lipoprotein subclasses	220
IDL-C	Cholesterol in IDL	IDL	Lipoprotein subclasses	220
IDL-CE	Cholesteryl esters in IDL	IDL	Lipoprotein subclasses	220
IDL-FC	Free cholesterol in IDL	IDL	Lipoprotein subclasses	220
IDL-L	Total lipids in IDL	IDL	Lipoprotein subclasses	220
IDL-P	Concentration of IDL particles	IDL	Lipoprotein subclasses	220
IDL-PL	Phospholipids in IDL	IDL	Lipoprotein subclasses	220
IDL-TG	Triglycerides in IDL	IDL	Lipoprotein subclasses	220
L-LDL-C	Cholesterol in large LDL	Large LDL	Lipoprotein subclasses	220
L-LDL-CE	Cholesteryl esters in large LDL	Large LDL	Lipoprotein subclasses	220
L-LDL-FC	Free cholesterol in large LDL	Large LDL	Lipoprotein subclasses	220
L-LDL-L	Total lipids in large LDL	Large LDL	Lipoprotein subclasses	220
L-LDL-P	Concentration of large LDL particles	Large LDL	Lipoprotein subclasses	220
L-LDL-PL	Phospholipids in large LDL	Large LDL	Lipoprotein subclasses	220
L-LDL-TG	Triglycerides in large LDL	Large LDL	Lipoprotein subclasses	220
M-LDL-C	Cholesterol in medium LDL	Medium LDL	Lipoprotein subclasses	220
M-LDL-CE	Cholesteryl esters in medium LDL	Medium LDL	Lipoprotein subclasses	220
M-LDL-FC	Free cholesterol in medium LDL	Medium LDL	Lipoprotein subclasses	220
M-LDL-L	Total lipids in medium LDL	Medium LDL	Lipoprotein subclasses	220
M-LDL-P	Concentration of medium LDL particles	Medium LDL	Lipoprotein subclasses	220
M-LDL-PL	Phospholipids in medium LDL	Medium LDL	Lipoprotein subclasses	220
M-LDL-TG	Triglycerides in medium LDL	Medium LDL	Lipoprotein subclasses	220
S-LDL-C	Cholesterol in small LDL	Small LDL	Lipoprotein subclasses	220
S-LDL-CE	Cholesteryl esters in small LDL	Small LDL	Lipoprotein subclasses	220
S-LDL-FC	Free cholesterol in small LDL	Small LDL	Lipoprotein subclasses	220
S-LDL-L	Total lipids in small LDL	Small LDL	Lipoprotein subclasses	220
S-LDL-P	Concentration of small LDL particles	Small LDL	Lipoprotein subclasses	220
S-LDL-PL	Phospholipids in small LDL	Small LDL	Lipoprotein subclasses	220
S-LDL-TG	Triglycerides in small LDL	Small LDL	Lipoprotein subclasses	220
XL-HDL-C	Cholesterol in very large HDL	Very large HDL	Lipoprotein subclasses	220
XL-HDL-CE	Cholesteryl esters in very large HDL	Very large HDL	Lipoprotein subclasses	220
XL-HDL-FC	Free cholesterol in very large HDL	Very large HDL	Lipoprotein subclasses	220
XL-HDL-L	Total lipids in very large HDL	Very large HDL	Lipoprotein subclasses	220
XL-HDL-P	Concentration of very large HDL particles	Very large HDL	Lipoprotein subclasses	220
XL-HDL-PL	Phospholipids in very large HDL	Very large HDL	Lipoprotein subclasses	220
XL-HDL-TG	Triglycerides in very large HDL	Very large HDL	Lipoprotein subclasses	220
L-HDL-C	Cholesterol in large HDL	Large HDL	Lipoprotein subclasses	220
L-HDL-CE	Cholesteryl esters in large HDL	Large HDL	Lipoprotein subclasses	220
L-HDL-FC	Free cholesterol in large HDL	Large HDL	Lipoprotein subclasses	220
L-HDL-L	Total lipids in large HDL	Large HDL	Lipoprotein subclasses	220
L-HDL-P	Concentration of large HDL particles	Large HDL	Lipoprotein subclasses	220
L-HDL-PL	Phospholipids in large HDL	Large HDL	Lipoprotein subclasses	220
L-HDL-TG	Triglycerides in large HDL	Large HDL	Lipoprotein subclasses	220
M-HDL-C	Cholesterol in medium HDL	Medium HDL	Lipoprotein subclasses	220
M-HDL-CE	Cholesteryl esters in medium HDL	Medium HDL	Lipoprotein subclasses	220
M-HDL-FC	Free cholesterol in medium HDL	Medium HDL	Lipoprotein subclasses	220
M-HDL-L	Total lipids in medium HDL	Medium HDL	Lipoprotein subclasses	220
M-HDL-P	Concentration of medium HDL particles	Medium HDL	Lipoprotein subclasses	220
M-HDL-PL	Phospholipids in medium HDL	Medium HDL	Lipoprotein subclasses	220
M-HDL-TG	Triglycerides in medium HDL	Medium HDL	Lipoprotein subclasses	220
S-HDL-C	Cholesterol in small HDL	Small HDL	Lipoprotein subclasses	220
S-HDL-CE	Cholesteryl esters in small HDL	Small HDL	Lipoprotein subclasses	220
S-HDL-FC	Free cholesterol in small HDL	Small HDL	Lipoprotein subclasses	220
S-HDL-L	Total lipids in small HDL	Small HDL	Lipoprotein subclasses	220
S-HDL-P	Concentration of small HDL particles	Small HDL	Lipoprotein subclasses	220
S-HDL-PL	Phospholipids in small HDL	Small HDL	Lipoprotein subclasses	220
S-HDL-TG	Triglycerides in small HDL	Small HDL	Lipoprotein subclasses	220
Cholines	Total cholines	Other lipids	Other lipids	220
Phosphatidylc	Phosphatidylcholines	Other lipids	Other lipids	220
Phosphoglyc	Phosphoglycerides	Other lipids	Other lipids	220
Sphingomyelins	Sphingomyelins	Other lipids	Other lipids	220
HDL-PL	Phospholipids in HDL	Phospholipids	Phospholipids	220
LDL-PL	Phospholipids in LDL	Phospholipids	Phospholipids	220
Total-PL	Total phospholipids in lipoprotein particles	Phospholipids	Phospholipids	220
VLDL-PL	Phospholipids in VLDL	Phospholipids	Phospholipids	220
HDL-L	Total lipids in HDL	Total lipids	Total lipids	220
LDL-L	Total lipids in LDL	Total lipids	Total lipids	220
Total-L	Total lipids in lipoprotein particles	Total lipids	Total lipids	220
VLDL-L	Total lipids in VLDL	Total lipids	Total lipids	220
HDL-TG	Triglycerides in HDL	Triglycerides	Triglycerides	220
LDL-TG	Triglycerides in LDL	Triglycerides	Triglycerides	220
Total-TG	Total triglycerides	Triglycerides	Triglycerides	220
VLDL-TG	Triglycerides in VLDL	Triglycerides	Triglycerides	220
*Copied from Buergel, T., Steinfeldt, J., Ruyoga, G. et al. Metabolomic profiles predict individual multidisease outcomes. Nat Med 28, 2309–2320 (2022). https://doi.org/10.1038/s41591-022-01980-3
