# Supplementary material for: Explainable AI-prioritized plasma and fecal metabolites in inflammatory bowel disease and their dietary associations
Source: iScience. 2024 Jun 17;27(7):110298. doi: 10.1016/j.isci.2024.110298 (PMC11261406; doi:10.1016/j.isci.2024.110298)
Supplement: Table S2. HMP2 fecal metabolite descriptions, related to Figures 3, 4, S1–S3, and S5 [file mmc3.xlsx]

## Sheet: TableS2
Metabolite name used in analyses	Metabolite name as per the HMP2 IBDMDB	Sub class*	Main class*	UK Biobank Category ID
Trimethylbenzene	trimethylbenzene		Benzene and substituted derivatives	220
Bilirubin	bilirubin		Tetrapyrroles and derivatives	220
Cytidine	cytidine		Pyrimidine nucleosides	220
Hippurate	hippurate	Benzoic acids and derivatives	Benzene and substituted derivatives	220
Hypoxan	hypoxanthine	Purinones	Purines and purine derivatives	220
Inosine	inosine		Purine nucleosides	220
Pantothene	pantothenate	Alcohols and polyols	Organooxygen compounds	220
Glycine	glycine			220
Alanine	alanine	Amino acids, peptides, and analogues	Carboxylic acids and derivatives	220
Serine	serine	amino acid	Carboxylic acids and derivatives	220
Methionine	methionine	Amino acids, peptides, and analogues	Carboxylic acids and derivatives	220
Aspartate	aspartate	Amino acids, peptides, and analogues	Carboxylic acids and derivatives	220
Glutamate	glutamate	Amino acids, peptides, and analogues	Carboxylic acids and derivatives	220
Glutamine	glutamine	Amino acids, peptides, and analogues	Carboxylic acids and derivatives	220
Histidine	histidine	Amino acids, peptides, and analogues	Carboxylic acids and derivatives	220
Arginine	arginine	Amino acids, peptides, and analogues	Carboxylic acids and derivatives	220
Lysine	lysine	Amino acids, peptides, and analogues	Carboxylic acids and derivatives	220
Valine	valine	Amino acids, peptides, and analogues	Carboxylic acids and derivatives	220
Leucine	leucine	Amino acids, peptides, and analogues	Carboxylic acids and derivatives	220
Isoleucine	isoleucine	Amino acids, peptides, and analogues	Carboxylic acids and derivatives	220
Phenylalanine	phenylalanine	Amino acids, peptides, and analogues	Carboxylic acids and derivatives	220
Tyrosine	tyrosine	Amino acids, peptides, and analogues	Carboxylic acids and derivatives	220
Tryptophan	tryptophan	Amino acids, peptides, and analogues	Carboxylic acids and derivatives	220
Proline	proline	Amino acids, peptides, and analogues	Carboxylic acids and derivatives	220
Hydroxyproline	hydroxyproline	Amino acids, peptides, and analogues	Carboxylic acids and derivatives	220
Ornithine	ornithine	Amino acids, peptides, and analogues	Carboxylic acids and derivatives	220
Citrulline	citrulline	Amino acids, peptides, and analogues	Carboxylic acids and derivatives	220
Taurine	taurine	Organosulfonic acids and derivatives	Organic sulfonic acids and derivatives	220
5-HTP	5-hydroxytryptophan	Tryptamines and derivatives	Indoles and derivatives	220
Serotonin	serotonin	Tryptamines and derivatives	Indoles and derivatives	220
DMG	dimethylglycine	Amino acids, peptides, and analogues	Carboxylic acids and derivatives	220
ADMA/SDMA	ADMA/SDMA	Amino acids, peptides, and analogues	Carboxylic acids and derivatives	220
NMMA	NMMA	Amino acids, peptides, and analogues	Carboxylic acids and derivatives	220
AIB/GABA	aminoisobutyric acid/GABA	Amino acids, peptides, and analogues	Carboxylic acids and derivatives	220
KA	kynurenic acid	Quinoline carboxylic acids	Quinolines and derivatives	220
1-MH	1-methylhistamine	Amines	Organonitrogen compounds	220
Histamine	histamine	Amines	Organonitrogen compounds	220
N-CBA	N-carbamoyl-beta-alanine	Ureas	Organic carbonic acids and derivatives	220
NAM	niacinamide	Pyridinecarboxylic acids and derivatives	Pyridines and derivatives	220
Betaine	betaine	Amino acids, peptides, and analogues	Carboxylic acids and derivatives	220
Choline	choline	Quaternary ammonium salts	Organonitrogen compounds	220
alpha-GPC	alpha-glycerophosphocholine	Glycerophosphocholines	Glycerophospholipids	220
Acetylcholine	acetylcholine	Quaternary ammonium salts	Organonitrogen compounds	220
Spermidine	spermidine	Amines	Organonitrogen compounds	220
Creatine	creatine	Amino acids, peptides, and analogues	Carboxylic acids and derivatives	220
Creatinine	creatinine	Amino acids, peptides, and analogues	Carboxylic acids and derivatives	220
TMAO	trimethylamine-N-oxide	Aminoxides	Organonitrogen compounds	220
Adenosine	adenosine		Purine nucleosides	220
Cytosine	cytosine	Pyrimidines and pyrimidine derivatives	Diazines	220
2-dAdo	2-deoxyadenosine	Purine 2'-deoxyribonucleosides	Purine nucleosides	220
2-dC	2-deoxycytidine	Pyrimidine 2'-deoxyribonucleosides	Pyrimidine nucleosides	220
Cotinine	cotinine	Pyrrolidinylpyridines	Pyridines and derivatives	220
Pipecolic acid	pipecolic acid	Amino acids, peptides, and analogues	Carboxylic acids and derivatives	220
5-ALA	5-aminolevulinic acid	Amino acids, peptides, and analogues	Carboxylic acids and derivatives	220
1-MNA	1-methylnicotinamide	Pyridinecarboxylic acids and derivatives	Pyridines and derivatives	220
Butyrobetaine	butyrobetaine	Fatty acids and conjugates	Fatty Acyls	220
Putrescine	putrescine	Amines	Organonitrogen compounds	220
MetO	methionine sulfoxide	Amino acids, peptides, and analogues	Carboxylic acids and derivatives	220
Beta-ala	beta-alanine	Amino acids, peptides, and analogues	Carboxylic acids and derivatives	220
Anserine	anserine	Hybrid peptides	Peptidomimetics	220
Carn	carnitine	Quaternary ammonium salts	Organonitrogen compounds	220
C2 Carnitine	C2 carnitine	Fatty acid esters	Fatty Acyls	220
C3 Carnitine	C3 carnitine	Fatty acid esters	Fatty Acyls	220
C3-DC-CH3 Carn	C3-DC-CH3 carnitine	Fatty acid esters	Fatty Acyls	220
C4 Carnitine	C4 carnitine	Fatty acid esters	Fatty Acyls	220
C5 Carnitine	C5 carnitine	Fatty acid esters	Fatty Acyls	220
C8 Carnitine	C8 carnitine	Fatty acid esters	Fatty Acyls	220
C9 Carnitine	C9 carnitine	Fatty acid esters	Fatty Acyls	220
C10 Carnitine	C10 carnitine	Fatty acid esters	Fatty Acyls	220
C10:2 Carnitine	C10:2 carnitine	Fatty acid esters	Fatty Acyls	220
C12 Carnitine	C12 carnitine	Fatty acid esters	Fatty Acyls	220
C12:1 Carnitine	C12:1 carnitine	Fatty acid esters	Fatty Acyls	220
C14 Carnitine	C14 carnitine	Fatty acid esters	Fatty Acyls	220
C14:1 Carnitine	C14:1 carnitine	Fatty acid esters	Fatty Acyls	220
C14:2 Carnitine	C14:2 carnitine	Fatty acid esters	Fatty Acyls	220
C16 Carnitine	C16 carnitine	Fatty acid esters	Fatty Acyls	220
C16-OH Carnitine	C16-OH carnitine	Fatty acid esters	Fatty Acyls	220
C18 Carnitine	C18 carnitine	Fatty acid esters	Fatty Acyls	220
C18:1 Carnitine	C18:1 carnitine	Fatty acid esters	Fatty Acyls	220
C18:1-OH Carn	C18:1-OH carnitine	Fatty acid esters	Fatty Acyls	220
C18:2 Carnitine	C18:2 carnitine	Fatty acid esters	Fatty Acyls	220
C20 Carnitine	C20 carnitine	Fatty acid esters	Fatty Acyls	220
C20:4 Carnitine	C20:4 carnitine	Fatty acid esters	Fatty Acyls	220
1-MeG	1-methylguanine	Purines and purine derivatives	Imidazopyrimidines	220
1-MeGuo	1-methylguanosine		Purine nucleosides	220
21-Deoxycortisol	21-deoxycortisol	Pregnane steroids	Steroids and steroid derivatives	220
2-AHA	2-aminoheptanoic acid	Amino acids, peptides, and analogues	Carboxylic acids and derivatives	220
2'-O-MeAdo	2'-O-methyladenosine		Purine nucleosides	220
3-MeHis	3-methylhistidine	Amino acids, peptides, and analogues	Carboxylic acids and derivatives	220
3-MeX	3-methylxanthine	Purines and purine derivatives	Imidazopyrimidines	220
3'-O-MeAdo	3'-O-methyladenosine		Purine nucleosides	220
4-Aminophenol	4-aminophenol	Aniline and substituted anilines	Benzene and substituted derivatives	220
4-GuanidinoBA	4-guanidinobutanoic acid	Amino acids, peptides, and analogues	Carboxylic acids and derivatives	220
4H-3MeAcetophenone	4-hydroxy-3-methylacetophenone	Carbonyl compounds	Organooxygen compounds	220
5-Ac-6-Am-3-MeU	5-acetylamino-6-amino-3-methyluracil	N-arylamides	Organonitrogen compounds	220
7-MeG	7-methylguanine	Purines and purine derivatives	Imidazopyrimidines	220
7-MeX	7-methylxanthine	Purines and purine derivatives	Imidazopyrimidines	220
8-OH-dGuo	8-hydroxy-deoxyguanosine	Purine 2'-deoxyribonucleosides	Purine nucleosides	220
Acetaminophen	acetaminophen	1-hydroxy-2-unsubstituted benzenoids	Phenols	220
Acetyl-GalN	acetyl-galactosamine	Carbohydrates and carbohydrate conjugates	Organooxygen compounds	220
Agmatine	agmatine	Guanidines	Organonitrogen compounds	220
Alloisoleucine	alloisoleucine	Amino acids, peptides, and analogues	Carboxylic acids and derivatives	220
alpha-OH-Metoprolol	alpha-hydroxymetoprolol		Phenol ethers	220
Atenolol	atenolol	Phenylacetamides	Benzene and substituted derivatives	220
beta-GPA	beta-guanidinopropionic acid	Guanidines	Organonitrogen compounds	220
Biliverdin	biliverdin	Bilirubins	Tetrapyrroles and derivatives	220
Biotin	biotin		Biotin and derivatives	220
Cadaverine	cadaverine	Amines	Organonitrogen compounds	220
Caffeine	caffeine	Purines and purine derivatives	Imidazopyrimidines	220
Cortisol	cortisol	Hydroxysteroids	Steroids and steroid derivatives	220
AlaAla	alanylalanine	Amino acids, peptides, and analogues	Carboxylic acids and derivatives	220
DAS	diacetylspermine			220
Ectoine	ectoine			220
Gabapentin	gabapentin	Amino acids, peptides, and analogues	Carboxylic acids and derivatives	220
GAA	guanidoacetic acid	Amino acids, peptides, and analogues	Carboxylic acids and derivatives	220
Histidinol	histidinol	Amines	Organonitrogen compounds	220
HomoArg	homoarginine	Amino acids, peptides, and analogues	Carboxylic acids and derivatives	220
Homocit	homocitrulline	Amino acids, peptides, and analogues	Carboxylic acids and derivatives	220
Hydroxycotinine	hydroxycotinine	Pyrrolidinylpyridines	Pyridines and derivatives	220
ImP	imidazole propionate	Imidazoles	Azoles	220
IAA	imidazoleacetic acid	Methylimidazoleacetic acid	Imidazolyl carboxylic acids and derivatives	220
LEA	linoleoyl ethanolamide	Amines	Organonitrogen compounds	220
Metformin	metformin	Guanidines	Organonitrogen compounds	220
MIAPA	methylimidazole acetic acid	Imidazoles	Azoles	220
Metronidazole	metronidazole	Imidazoles	Azoles	220
N1,N12-DAS	N1,N12-diacetylspermine	Carboximidic acids	Carboximidic acids and derivatives	220
N1-ASPD	N1-acetylspermidine	Carboximidic acids	Carboximidic acids and derivatives	220
N1-ASP	N1-acetylspermine	Carboxylic acid derivatives	Carboxylic acids and derivatives	220
NMPC	N1-methyl-2-pyridone-5-carboxamide	Pyridinecarboxylic acids and derivatives	Pyridines and derivatives	220
N2,N2-DiMeGuo	N2,N2-dimethylguanosine		Purine nucleosides	220
N6-AcLys	N6-acetyllysine	Amino acids, peptides, and analogues	Carboxylic acids and derivatives	220
N-AcAla	N-acetyalanine	Amino acids, peptides, and analogues	Carboxylic acids and derivatives	220
N-AcAsp	N-acetylaspartic acid	Amino acids, peptides, and analogues	Carboxylic acids and derivatives	220
N-AcGln	N-acetylglutamine	Amino acids, peptides, and analogues	Carboxylic acids and derivatives	220
N-AcHSM	N-acetylhistamine	Carboxylic acid derivatives	Carboxylic acids and derivatives	220
N-AcHis	N-acetylhistidine	Amino acids, peptides, and analogues	Carboxylic acids and derivatives	220
N-AcOrn	N-acetylornithine	Amino acids, peptides, and analogues	Carboxylic acids and derivatives	220
N-AcPut	N-acetylputrescine	Carboximidic acids	Carboximidic acids and derivatives	220
N-alpha-AcArg	N-alpha-acetylarginine	Amino acids, peptides, and analogues	Carboxylic acids and derivatives	220
N6 N6-DiMeLys	N6,N6-dimethyllysine	Amino acids, peptides, and analogues	Carboxylic acids and derivatives	220
N6 N6 N6-TriMeLys	N6,N6,N6-trimethyllysine	Amino acids, peptides, and analogues	Carboxylic acids and derivatives	220
NUA	nicotinuric acid	Amino acids, peptides, and analogues	Carboxylic acids and derivatives	220
N-MePro	N-methylproline	Amino acids, peptides, and analogues	Carboxylic acids and derivatives	220
Phytosphing	phytosphingosine	Amines	Organonitrogen compounds	220
Piperine	piperine			220
ProBet	proline betaine	Amino acids, peptides, and analogues	Carboxylic acids and derivatives	220
Pterin	pterin	Pterins and derivatives	Pteridines and derivatives	220
Pyridoxine	pyridoxine	Pyridoxines	Pyridines and derivatives	220
Quinine	quinine		Cinchona alkaloids	220
SAM	S-adenosylmethionine	5'-deoxy-5'-thionucleosides	5'-deoxyribonucleosides	220
S-MeCys-S-Oxide	S-methylcysteine-S-oxide	Amino acids, peptides, and analogues	Carboxylic acids and derivatives	220
Sphinganine	sphinganine	Amines	Organonitrogen compounds	220
Sulfapyridine	sulfapyridine	Benzenesulfonamides	Benzene and substituted derivatives	220
Threo-Sph	threosphingosine		phospholipid	220
Trigonelline	trigonelline			220
Urobilin	urobilin			220
C14:0 LPC	C14:0 LPC	Glycerophosphocholines	Glycerophospholipids	220
C16:1 LPC	C16:1 LPC	Glycerophosphocholines	Glycerophospholipids	220
C16:0 LPC	C16:0 LPC	Glycerophosphocholines	Glycerophospholipids	220
C18:3 LPC	C18:3 LPC	Glycerophosphocholines	Glycerophospholipids	220
C18:2 LPC	C18:2 LPC	Glycerophosphocholines	Glycerophospholipids	220
C18:1 LPC	C18:1 LPC	Glycerophosphocholines	Glycerophospholipids	220
C18:0 LPC	C18:0 LPC	Glycerophosphocholines	Glycerophospholipids	220
C20:1 LPC	C20:1 LPC	Glycerophosphocholines	Glycerophospholipids	220
C16:1 LPC-P	C16:1 LPC plasmalogen	Glycerophosphocholines	Glycerophospholipids	220
C18:1 LPC-P	C18:1 LPC plasmalogen	Glycerophosphocholines	Glycerophospholipids	220
C16:0 LPE	C16:0 LPE	Glycerophosphoethanolamines	Glycerophospholipids	220
C18:0 LPE-A	C18:0 LPE-A	Glycerophosphoethanolamines	Glycerophospholipids	220
C18:0 LPE-B	C18:0 LPE-B	Glycerophosphoethanolamines	Glycerophospholipids
C22:6 LPE	C22:6 LPE	Glycerophosphoethanolamines	Glycerophospholipids
C36:2 PC	C36:2 PC	Glycerophosphocholines	Glycerophospholipids
Sphingo-iso1	sphingosine-isomer1	Amines	Organonitrogen compounds
Sphingo-iso2	sphingosine-isomer2	Amines	Organonitrogen compounds
Sphingo-iso3	sphingosine-isomer3	Amines	Organonitrogen compounds
C14:0 SM	C14:0 SM	Phosphosphingolipids	Sphingolipids
C16:0 SM	C16:0 SM	Phosphosphingolipids	Sphingolipids
*Adapted from Nuzzo, A., Saha, S., Berg, E. et al. Expanding the drug discovery space with predicted metabolite–target interactions. Commun Biol 4, 288 (2021). https://doi.org/10.1038/s42003-021-01822-x
