# Supplementary material for: Explainable AI-prioritized plasma and fecal metabolites in inflammatory bowel disease and their dietary associations
Source: iScience. 2024 Jun 17;27(7):110298. doi: 10.1016/j.isci.2024.110298 (PMC11261406; doi:10.1016/j.isci.2024.110298)
Supplement: Table S3. Diet data details for the UKBB and HMP2, related to Figures 4 and S4 [file mmc4.xlsx]

## Sheet: TableS3
Dataset	Diet Group	Dataset Category Name*	Description (Inclusions/Exclusions)	Units	IBD Food Intake+ (Median (Q1-Q3))	Non-IBD Food Intake+ (Median (Q1-Q3))	Dataset Category Code ID
UK Biobank	Cooked Vegetable	Cooked Vegetable Intake	Does not include potatoes	tbsp/day	2 (2-3)	2 (2-3)	1289
UK Biobank	Raw Vegetables	Salad / Raw Vegetable Intake	Includes lettuce and tomato in salads	tbsp/day	2 (1-3)	2 (1-3)	1299
UK Biobank	Fresh Fruit	Fresh Fruit Intake	One piece considered as one apple, one banana, 10 grapes etc.	pieces/day	2 (1-3)	2 (1-3)	1309
UK Biobank	Dried Fruit	Dried Fruit Intake	One piece considered as one prune, one dried apricot, 10 raisins considered	pieces/day	0 (0-1)	0.5 (0-1)	1319
UK Biobank	Bread	Bread Intake	For non-sliced bread, one bread roll equals 2 slices and one pitta bread equals 2 slices	slices/day	12 (7-18.25)	10 (6-16)	1438
UK Biobank	Cereal	Cereal Intake	-	bowls/week	5 (2-7)	5 (2-7)	1458
UK Biobank	Tea	Tea Intake	-	cups/day	3 (1-5)	3 (1-5)	1488
UK Biobank	Coffee	Coffee Intake	-	cups/day	2 (0-3)	2 (1-3)	1498
UK Biobank	Water	Water Intake	-	glasses/day	2 (1-4)	2 (1-4)	1528
UK Biobank	Beef	Beef Intake	Does not include processed meat	frequency [0: Never; 0.07 : Less than once a week; 0.14: Once a week; 0.43: 2-4 times a week; 0.79: 5-6 times a week; 1: Once or more daily]	0.07 (0.07-0.14)	0.07 (0.07-0.14)	1438
UK Biobank	Cheese	Cheese Intake	Includes cheese in pizzas, quiches, cheese sauce etc.	frequency [0: Never; 0.07 : Less than once a week; 0.14: Once a week; 0.43: 2-4 times a week; 0.79: 5-6 times a week; 1: Once or more daily]	0.43 (0.14-0.43)	0.43 (0.14-0.43)	1408
UK Biobank	Lamb Mutton	Lamb/Mutton Intake	Does not include processed meat	frequency [0: Never; 0.07 : Less than once a week; 0.14: Once a week; 0.43: 2-4 times a week; 0.79: 5-6 times a week; 1: Once or more daily]	0.07 (0.07-0.14)	0.07 (0.07-0.14)	1379
UK Biobank	Non Oily Fish	Non Oily Fish Intake	Includes cod, tinned tuna, haddock	frequency [0: Never; 0.07 : Less than once a week; 0.14: Once a week; 0.43: 2-4 times a week; 0.79: 5-6 times a week; 1: Once or more daily]	0.14 (0.07-0.14)	0.14 (0.07-0.14)	1339
UK Biobank	Oily Fish	Oily Fish Intake Intake	Includes salmon, anchovies, trout, swordfish, mackerel, Bloater, Herring, Cacha, Sardines, Carp, Pilchards, Hilsa, Kipper, Jack fish, Eel, Katla, Whitebait, Orange roughly, Tuna (fresh only), Pangas, Sprats	frequency [0: Never; 0.07 : Less than once a week; 0.14: Once a week; 0.43: 2-4 times a week; 0.79: 5-6 times a week; 1: Once or more daily]	0.14 (0.07-0.14)	0.14 (0.07-0.14)	1329
UK Biobank	Pork	Pork Intake	Does not include processed meat such as bacon or ham	frequency [0: Never; 0.07 : Less than once a week; 0.14: Once a week; 0.43: 2-4 times a week; 0.79: 5-6 times a week; 1: Once or more daily]	0.07 (0.07-0.07)	0.07 (0.07-0.07)	1389
UK Biobank	Poultry	Poultry Intake	Includes chicken, turkey or other poultry	frequency [0: Never; 0.07 : Less than once a week; 0.14: Once a week; 0.43: 2-4 times a week; 0.79: 5-6 times a week; 1: Once or more daily]	0.14 (0.14-0.43)	0.14 (0.14-0.43)	1359
UK Biobank	Processed Meat	Processed Meat Intake Intake	Includes bacon, ham, sausages, meat pies, kebabs, burgers, chicken nuggets	frequency [0: Never; 0.07 : Less than once a week; 0.14: Once a week; 0.43: 2-4 times a week; 0.79: 5-6 times a week; 1: Once or more daily]	0.14 (0.07-0.43)	0.14 (0.07-0.43)	1349
HMP2 IBDMDB	Soft Drinks	Soft Drinks	Tea or coffee with sugar, corn syrup, maple syrup, cane sugar, etc	frequency [0: no consumption in the last 7 days; 0.2 : consumption in the past 4 to 7 days; 0.58: consumption in the past 2 to 3 days; 0.9: consumption in the past day once or twice ; 1: consumption in the past day thrice or more]	0.58 (0-0.9)	0.58 (0-0.9)	NA
HMP2 IBDMDB	Diet Soft Drinks	Diet Soft Drinks	Tea or coffee with sugar, Stevia, Equal, Splenda, etc.	frequency [0: no consumption in the last 7 days; 0.2 : consumption in the past 4 to 7 days; 0.58: consumption in the past 2 to 3 days; 0.9: consumption in the past day once or twice ; 1: consumption in the past day thrice or more]	0 (0-0.2)	0 (0-0.2)	NA
HMP2 IBDMDB	Fruit Juice	Fruit Juice	Orange, apple, cranberry, prune, etc.	frequency [0: no consumption in the last 7 days; 0.2 : consumption in the past 4 to 7 days; 0.58: consumption in the past 2 to 3 days; 0.9: consumption in the past day once or twice ; 1: consumption in the past day thrice or more]	0.58 (0-0.9)	0.58 (0-0.9)	NA
HMP2 IBDMDB	Water	Water	-	frequency [0: no consumption in the last 7 days; 0.2 : consumption in the past 4 to 7 days; 0.58: consumption in the past 2 to 3 days; 0.9: consumption in the past day once or twice ; 1: consumption in the past day thrice or more]	1 (0.9-1)	1 (0.9-1)	NA
HMP2 IBDMDB	Foods with active bacteria	Yoghurt or other foods containing active bacterial cultures e.g. kefir, sauerkraut	Yogurt or other foods containing active bacterial cultures, kefir, sauerkraut	frequency [0: no consumption in the last 7 days; 0.2 : consumption in the past 4 to 7 days; 0.58: consumption in the past 2 to 3 days; 0.9: consumption in the past day once or twice ; 1: consumption in the past day thrice or more]	0 (0-0.58)	0.2 (0-0.58)	NA
HMP2 IBDMDB	Dairy	Dairy	Milk, cream, ice cream, cheese, cream cheese	frequency [0: no consumption in the last 7 days; 0.2 : consumption in the past 4 to 7 days; 0.58: consumption in the past 2 to 3 days; 0.9: consumption in the past day once or twice ; 1: consumption in the past day thrice or more]	0.9 (0.58-0.9)	0.9 (0.58-0.9)	NA
HMP2 IBDMDB	Fruits	Fruits	Apples, raisins, bananas, oranges, strawberries, blueberries	frequency [0: no consumption in the last 7 days; 0.2 : consumption in the past 4 to 7 days; 0.58: consumption in the past 2 to 3 days; 0.9: consumption in the past day once or twice ; 1: consumption in the past day thrice or more]	0.58 (0.2-0.9)	0.9 (0.48-0.9)	NA
HMP2 IBDMDB	Vegetables	Vegetables	Salad, tomatoes, onions, greens, carrots, peppers, green beans, etc.	frequency [0: no consumption in the last 7 days; 0.2 : consumption in the past 4 to 7 days; 0.58: consumption in the past 2 to 3 days; 0.9: consumption in the past day once or twice ; 1: consumption in the past day thrice or more]	0.9 (0.58-0.9)	0.9 (0.58-0.9)	NA
HMP2 IBDMDB	Beans	Beans	Tofu, soy, soy burgers, lentils, Mexican beans, lima beans, etc.	frequency [0: no consumption in the last 7 days; 0.2 : consumption in the past 4 to 7 days; 0.58: consumption in the past 2 to 3 days; 0.9: consumption in the past day once or twice ; 1: consumption in the past day thrice or more]	0 (0-0.58)	0.1 (0-0.58)	NA
HMP2 IBDMDB	Whole grains	Whole grains	Wheat, oats, brown rice, rye, quinoa, wheat bread, wheat pasta.	frequency [0: no consumption in the last 7 days; 0.2 : consumption in the past 4 to 7 days; 0.58: consumption in the past 2 to 3 days; 0.9: consumption in the past day once or twice ; 1: consumption in the past day thrice or more]	0.58 (0-0.9)	0.58 (0.2-0.9)	NA
HMP2 IBDMDB	Starch	Starch	White rice, bread, pizza, potatoes, yams, cereals, pancakes, etc.	frequency [0: no consumption in the last 7 days; 0.2 : consumption in the past 4 to 7 days; 0.58: consumption in the past 2 to 3 days; 0.9: consumption in the past day once or twice ; 1: consumption in the past day thrice or more]	0.9 (0.58-0.9)	0.9 (0.58-0.9)	NA
HMP2 IBDMDB	Eggs	Eggs	-	frequency [0: no consumption in the last 7 days; 0.2 : consumption in the past 4 to 7 days; 0.58: consumption in the past 2 to 3 days; 0.9: consumption in the past day once or twice ; 1: consumption in the past day thrice or more]	0.58 (0-0.9)	0.58 (0-0.66)	NA
HMP2 IBDMDB	Processed Meat	Processed Meat	Other red or white meat such as lunch meat, ham, salami, bologna.	frequency [0: no consumption in the last 7 days; 0.2 : consumption in the past 4 to 7 days; 0.58: consumption in the past 2 to 3 days; 0.9: consumption in the past day once or twice ; 1: consumption in the past day thrice or more]	0.2 (0-0.58)	0.58 (0-0.9)	NA
HMP2 IBDMDB	Red Meat	Red Meat	Beef, hamburger, pork, lamb.	frequency [0: no consumption in the last 7 days; 0.2 : consumption in the past 4 to 7 days; 0.58: consumption in the past 2 to 3 days; 0.9: consumption in the past day once or twice ; 1: consumption in the past day thrice or more]	0.58 (0.2-0.9)	0.58 (0.2-0.9)	NA
HMP2 IBDMDB	White Meat	White Meat	Chicken, turkey, etc.	frequency [0: no consumption in the last 7 days; 0.2 : consumption in the past 4 to 7 days; 0.58: consumption in the past 2 to 3 days; 0.9: consumption in the past day once or twice ; 1: consumption in the past day thrice or more]	0.58 (0.2-0.9)	0.58 (0.2-0.9)	NA
HMP2 IBDMDB	Shellfish	Shellfish	Shrimp, lobster, scallops, etc.	frequency [0: no consumption in the last 7 days; 0.2 : consumption in the past 4 to 7 days; 0.58: consumption in the past 2 to 3 days; 0.9: consumption in the past day once or twice ; 1: consumption in the past day thrice or more]	0 (0-0)	0 (0-0.2)	NA
HMP2 IBDMDB	Fish	Fish	Fish nuggets, breaded fish, fish cakes, salmon, tuna, etc.	frequency [0: no consumption in the last 7 days; 0.2 : consumption in the past 4 to 7 days; 0.58: consumption in the past 2 to 3 days; 0.9: consumption in the past day once or twice ; 1: consumption in the past day thrice or more]	0 (0-0.2)	0 (0-0.2)	NA
HMP2 IBDMDB	Sweets	Sweets	Pies, jam, chocolate, cake, cookies, etc.	frequency [0: no consumption in the last 7 days; 0.2 : consumption in the past 4 to 7 days; 0.58: consumption in the past 2 to 3 days; 0.9: consumption in the past day once or twice ; 1: consumption in the past day thrice or more]	0.9 (0.58-0.9)	0.9 (0.58-0.9)	NA
HMP2 IBDMDB	Beverage without sugar	Tea or coffee no sugar and no sugar replacement	-	frequency [0: no consumption in the last 7 days; 0.2 : consumption in the past 4 to 7 days; 0.58: consumption in the past 2 to 3 days; 0.9: consumption in the past day once or twice ; 1: consumption in the past day thrice or more]	0 (0-0.58)	0 (0-0.66)	NA
*For the UK Biobank, the category ID for these dietary items is 100052
+For the UK Biobank, this average considers the past 12 months, while for the HMP2 IBDMDB, it considers the past 7 days
