# Supplementary material for: Explainable AI-prioritized plasma and fecal metabolites in inflammatory bowel disease and their dietary associations
Source: iScience. 2024 Jun 17;27(7):110298. doi: 10.1016/j.isci.2024.110298 (PMC11261406; doi:10.1016/j.isci.2024.110298)
Supplement: Table S4. UKBB metabolite-diet correlation and FDR table for the IBD and non-IBD groups, related to Figure 4 [file mmc5.xlsx]

## Sheet: TableS4
Diet Group	Metabolite	Correlation	FDR	Group		Key
Processed Meat	GlycA	0.062	0.200475	IBD		Correlation value mentioned in the paper
Processed Meat	S-LDL-FC	-0.066	0.159652	IBD
Processed Meat	Albumin	-0.007	0.930446	IBD
Processed Meat	Omega-3	-0.042	0.419341	IBD
Processed Meat	XXL-VLDL-TG	0.185	2.18211e-06	IBD
Processed Meat	Glycine	-0.175	8.42919e-06	IBD
Processed Meat	Glucose	0.026	0.64899	IBD
Processed Meat	Citrate	-0.147	0.000243392	IBD
Processed Meat	LA	-0.062	0.198084	IBD
Processed Meat	Valine	0.106	0.0117714	IBD
Processed Meat	IDL-TG	0.079	0.082205	IBD
Processed Meat	Creatinine	0.168	2.2187e-05	IBD
Processed Meat	bOHbutyrate	0.069	0.136837	IBD
Processed Meat	XL-HDL-FC	-0.146	0.000274498	IBD
Processed Meat	Acetoacetate	0.118	0.00422092	IBD
Processed Meat	Phenylalanine	0.005	0.952846	IBD
Processed Meat	Alanine	0.034	0.512616	IBD
Processed Meat	Pyruvate	-0.032	0.544533	IBD
Processed Meat	M-HDL-PL	-0.093	0.0318562	IBD
Processed Meat	Lactate	0.04	0.441657	IBD
Poultry	GlycA	-0.001	0.993065	IBD
Poultry	S-LDL-FC	0.012	0.867544	IBD
Poultry	Albumin	0.001	0.993065	IBD
Poultry	Omega-3	0.061	0.204781	IBD
Poultry	XXL-VLDL-TG	-0.042	0.418198	IBD
Poultry	Glycine	-0.041	0.422857	IBD
Poultry	Glucose	0.022	0.707103	IBD
Poultry	Citrate	-0.086	0.0518867	IBD
Poultry	LA	0.004	0.9717	IBD
Poultry	Valine	-0.004	0.9717	IBD
Poultry	IDL-TG	-0.023	0.692647	IBD
Poultry	Creatinine	-0.005	0.952941	IBD
Poultry	bOHbutyrate	-0.036	0.493822	IBD
Poultry	XL-HDL-FC	-0.057	0.243959	IBD
Poultry	Acetoacetate	-0.014	0.839682	IBD
Poultry	Phenylalanine	-0.034	0.519218	IBD
Poultry	Alanine	0.013	0.847277	IBD
Poultry	Pyruvate	-0.061	0.204469	IBD
Poultry	M-HDL-PL	0.026	0.647849	IBD
Poultry	Lactate	-0.002	0.992113	IBD
Pork	GlycA	0.053	0.288123	IBD
Pork	S-LDL-FC	0.017	0.793075	IBD
Pork	Albumin	-0.008	0.920964	IBD
Pork	Omega-3	0.115	0.00573835	IBD
Pork	XXL-VLDL-TG	0.102	0.0165987	IBD
Pork	Glycine	-0.144	0.000329761	IBD
Pork	Glucose	0.051	0.311975	IBD
Pork	Citrate	-0.049	0.332708	IBD
Pork	LA	-0.001	0.993705	IBD
Pork	Valine	0.125	0.00225285	IBD
Pork	IDL-TG	0.109	0.00989644	IBD
Pork	Creatinine	0.136	0.000736713	IBD
Pork	bOHbutyrate	0.038	0.460717	IBD
Pork	XL-HDL-FC	-0.075	0.0980329	IBD
Pork	Acetoacetate	0.077	0.0899333	IBD
Pork	Phenylalanine	0.08	0.0747259	IBD
Pork	Alanine	0.043	0.406088	IBD
Pork	Pyruvate	0.001	0.993065	IBD
Pork	M-HDL-PL	0	0.994014	IBD
Pork	Lactate	0.017	0.793075	IBD
Oily Fish	GlycA	-0.05	0.322187	IBD
Oily Fish	S-LDL-FC	0.096	0.026128	IBD
Oily Fish	Albumin	0.044	0.393536	IBD
Oily Fish	Omega-3	0.365	5.68094e-24	IBD
Oily Fish	XXL-VLDL-TG	-0.152	0.000141083	IBD
Oily Fish	Glycine	-0.014	0.845241	IBD
Oily Fish	Glucose	0.021	0.717365	IBD
Oily Fish	Citrate	-0.038	0.463037	IBD
Oily Fish	LA	0.011	0.88477	IBD
Oily Fish	Valine	0.006	0.939887	IBD
Oily Fish	IDL-TG	0.01	0.898311	IBD
Oily Fish	Creatinine	-0.054	0.269401	IBD
Oily Fish	bOHbutyrate	0.042	0.416066	IBD
Oily Fish	XL-HDL-FC	0.111	0.00780128	IBD
Oily Fish	Acetoacetate	0.026	0.649816	IBD
Oily Fish	Phenylalanine	-0.058	0.232232	IBD
Oily Fish	Alanine	-0.061	0.203429	IBD
Oily Fish	Pyruvate	-0.002	0.989133	IBD
Oily Fish	M-HDL-PL	0.075	0.0994444	IBD
Oily Fish	Lactate	0.017	0.793075	IBD
Non-Oily Fish	GlycA	-0.029	0.598999	IBD
Non-Oily Fish	S-LDL-FC	0.05	0.327568	IBD
Non-Oily Fish	Albumin	0.011	0.879397	IBD
Non-Oily Fish	Omega-3	0.133	0.00100003	IBD
Non-Oily Fish	XXL-VLDL-TG	-0.075	0.100008	IBD
Non-Oily Fish	Glycine	-0.043	0.397423	IBD
Non-Oily Fish	Glucose	-0.025	0.6603	IBD
Non-Oily Fish	Citrate	-0.017	0.79869	IBD
Non-Oily Fish	LA	-0.031	0.56754	IBD
Non-Oily Fish	Valine	0.008	0.920964	IBD
Non-Oily Fish	IDL-TG	-0.031	0.56754	IBD
Non-Oily Fish	Creatinine	-0.001	0.993065	IBD
Non-Oily Fish	bOHbutyrate	0.041	0.429827	IBD
Non-Oily Fish	XL-HDL-FC	-0.022	0.707417	IBD
Non-Oily Fish	Acetoacetate	0.011	0.88477	IBD
Non-Oily Fish	Phenylalanine	-0.049	0.332708	IBD
Non-Oily Fish	Alanine	-0.026	0.647843	IBD
Non-Oily Fish	Pyruvate	-0.012	0.859938	IBD
Non-Oily Fish	M-HDL-PL	-0.009	0.910404	IBD
Non-Oily Fish	Lactate	0.006	0.951362	IBD
Lamb-Mutton	GlycA	0.031	0.576346	IBD
Lamb-Mutton	S-LDL-FC	0.009	0.916919	IBD
Lamb-Mutton	Albumin	-0.033	0.535858	IBD
Lamb-Mutton	Omega-3	0.106	0.0117637	IBD
Lamb-Mutton	XXL-VLDL-TG	0.039	0.457998	IBD
Lamb-Mutton	Glycine	-0.152	0.000139077	IBD
Lamb-Mutton	Glucose	0.036	0.488105	IBD
Lamb-Mutton	Citrate	-0.03	0.57658	IBD
Lamb-Mutton	LA	-0.007	0.930446	IBD
Lamb-Mutton	Valine	0.119	0.00409834	IBD
Lamb-Mutton	IDL-TG	0.038	0.460717	IBD
Lamb-Mutton	Creatinine	0.121	0.00328094	IBD
Lamb-Mutton	bOHbutyrate	0.056	0.248438	IBD
Lamb-Mutton	XL-HDL-FC	-0.058	0.232168	IBD
Lamb-Mutton	Acetoacetate	0.092	0.0332345	IBD
Lamb-Mutton	Phenylalanine	0.038	0.459724	IBD
Lamb-Mutton	Alanine	0.085	0.054585	IBD
Lamb-Mutton	Pyruvate	-0.007	0.935414	IBD
Lamb-Mutton	M-HDL-PL	0.028	0.612584	IBD
Lamb-Mutton	Lactate	0.029	0.602842	IBD
Cheese	GlycA	-0.061	0.204469	IBD
Cheese	S-LDL-FC	0.004	0.975156	IBD
Cheese	Albumin	0.022	0.696756	IBD
Cheese	Omega-3	-0.05	0.320658	IBD
Cheese	XXL-VLDL-TG	0.011	0.879933	IBD
Cheese	Glycine	-0.011	0.88114	IBD
Cheese	Glucose	-0.031	0.56754	IBD
Cheese	Citrate	-0.087	0.0485386	IBD
Cheese	LA	0.059	0.224752	IBD
Cheese	Valine	0.025	0.661699	IBD
Cheese	IDL-TG	0.013	0.847891	IBD
Cheese	Creatinine	-0.135	0.000823818	IBD
Cheese	bOHbutyrate	-0.019	0.754489	IBD
Cheese	XL-HDL-FC	-0.026	0.649201	IBD
Cheese	Acetoacetate	0.002	0.989133	IBD
Cheese	Phenylalanine	-0.023	0.692647	IBD
Cheese	Alanine	-0.006	0.939887	IBD
Cheese	Pyruvate	-0.048	0.337536	IBD
Cheese	M-HDL-PL	0.048	0.341902	IBD
Cheese	Lactate	-0.014	0.844726	IBD
Beef	GlycA	-0.016	0.803499	IBD
Beef	S-LDL-FC	-0.023	0.680607	IBD
Beef	Albumin	-0.049	0.336216	IBD
Beef	Omega-3	0.032	0.543481	IBD
Beef	XXL-VLDL-TG	0.045	0.377991	IBD
Beef	Glycine	-0.126	0.00207801	IBD
Beef	Glucose	0.024	0.666495	IBD
Beef	Citrate	-0.07	0.13268	IBD
Beef	LA	-0.049	0.330921	IBD
Beef	Valine	0.093	0.0316218	IBD
Beef	IDL-TG	0.063	0.190794	IBD
Beef	Creatinine	0.147	0.000232313	IBD
Beef	bOHbutyrate	-0.013	0.857471	IBD
Beef	XL-HDL-FC	-0.046	0.369181	IBD
Beef	Acetoacetate	0.037	0.466972	IBD
Beef	Phenylalanine	0.076	0.0945555	IBD
Beef	Alanine	0.047	0.356834	IBD
Beef	Pyruvate	-0.018	0.782901	IBD
Beef	M-HDL-PL	0.015	0.832258	IBD
Beef	Lactate	0.029	0.602341	IBD
Water	GlycA	0.001	0.993065	IBD
Water	S-LDL-FC	0.004	0.9717	IBD
Water	Albumin	-0.006	0.939893	IBD
Water	Omega-3	0.042	0.41302	IBD
Water	XXL-VLDL-TG	-0.037	0.466972	IBD
Water	Glycine	0.061	0.206462	IBD
Water	Glucose	-0.038	0.459912	IBD
Water	Citrate	-0.007	0.93275	IBD
Water	LA	0.048	0.342701	IBD
Water	Valine	-0.067	0.148317	IBD
Water	IDL-TG	-0.007	0.93275	IBD
Water	Creatinine	-0.09	0.0390273	IBD
Water	bOHbutyrate	-0.05	0.319628	IBD
Water	XL-HDL-FC	-0.012	0.870077	IBD
Water	Acetoacetate	-0.071	0.121025	IBD
Water	Phenylalanine	-0.042	0.411953	IBD
Water	Alanine	-0.013	0.847277	IBD
Water	Pyruvate	0.013	0.847277	IBD
Water	M-HDL-PL	0.055	0.26182	IBD
Water	Lactate	-0.013	0.85148	IBD
Coffee	GlycA	-0.043	0.406088	IBD
Coffee	S-LDL-FC	0.069	0.136837	IBD
Coffee	Albumin	0.109	0.00968442	IBD
Coffee	Omega-3	0.051	0.313259	IBD
Coffee	XXL-VLDL-TG	0.069	0.136785	IBD
Coffee	Glycine	-0.082	0.067796	IBD
Coffee	Glucose	0.053	0.290327	IBD
Coffee	Citrate	-0.025	0.651697	IBD
Coffee	LA	0.077	0.089845	IBD
Coffee	Valine	0.093	0.0321074	IBD
Coffee	IDL-TG	0.089	0.0411485	IBD
Coffee	Creatinine	-0.003	0.981571	IBD
Coffee	bOHbutyrate	0.017	0.790661	IBD
Coffee	XL-HDL-FC	0.071	0.122784	IBD
Coffee	Acetoacetate	0.041	0.42939	IBD
Coffee	Phenylalanine	-0.005	0.957653	IBD
Coffee	Alanine	-0.033	0.525999	IBD
Coffee	Pyruvate	-0.05	0.325775	IBD
Coffee	M-HDL-PL	0.051	0.319342	IBD
Coffee	Lactate	-0.009	0.910519	IBD
Tea	GlycA	0.042	0.416066	IBD
Tea	S-LDL-FC	-0.02	0.74249	IBD
Tea	Albumin	-0.002	0.988247	IBD
Tea	Omega-3	0.037	0.467954	IBD
Tea	XXL-VLDL-TG	-0.071	0.121025	IBD
Tea	Glycine	0.039	0.458513	IBD
Tea	Glucose	-0.043	0.40939	IBD
Tea	Citrate	-0.023	0.691445	IBD
Tea	LA	-0.054	0.268704	IBD
Tea	Valine	0.001	0.993705	IBD
Tea	IDL-TG	-0.056	0.249869	IBD
Tea	Creatinine	0.04	0.443452	IBD
Tea	bOHbutyrate	0.033	0.537264	IBD
Tea	XL-HDL-FC	-0.025	0.657394	IBD
Tea	Acetoacetate	-0.032	0.547291	IBD
Tea	Phenylalanine	0	0.997805	IBD
Tea	Alanine	0	0.99544	IBD
Tea	Pyruvate	0.024	0.663953	IBD
Tea	M-HDL-PL	-0.025	0.651697	IBD
Tea	Lactate	0.07	0.13249	IBD
Cereal	GlycA	-0.02	0.748203	IBD
Cereal	S-LDL-FC	-0.039	0.457998	IBD
Cereal	Albumin	-0.049	0.332708	IBD
Cereal	Omega-3	0.045	0.377991	IBD
Cereal	XXL-VLDL-TG	0.003	0.987149	IBD
Cereal	Glycine	-0.034	0.512616	IBD
Cereal	Glucose	-0.009	0.916919	IBD
Cereal	Citrate	-0.027	0.638946	IBD
Cereal	LA	-0.087	0.0468672	IBD
Cereal	Valine	-0.003	0.987149	IBD
Cereal	IDL-TG	-0.006	0.939893	IBD
Cereal	Creatinine	-0.024	0.680607	IBD
Cereal	bOHbutyrate	-0.026	0.645484	IBD
Cereal	XL-HDL-FC	0.059	0.22118	IBD
Cereal	Acetoacetate	-0.038	0.463037	IBD
Cereal	Phenylalanine	0.004	0.967093	IBD
Cereal	Alanine	0.05	0.320705	IBD
Cereal	Pyruvate	0.005	0.952941	IBD
Cereal	M-HDL-PL	-0.034	0.512616	IBD
Cereal	Lactate	-0.014	0.845719	IBD
Bread	GlycA	-0.014	0.845719	IBD
Bread	S-LDL-FC	-0.084	0.0599796	IBD
Bread	Albumin	-0.041	0.426972	IBD
Bread	Omega-3	-0.104	0.0141501	IBD
Bread	XXL-VLDL-TG	0.11	0.00893748	IBD
Bread	Glycine	-0.143	0.000368699	IBD
Bread	Glucose	0.008	0.920964	IBD
Bread	Citrate	-0.105	0.0136783	IBD
Bread	LA	-0.048	0.342701	IBD
Bread	Valine	0.042	0.419341	IBD
Bread	IDL-TG	-0.028	0.614744	IBD
Bread	Creatinine	0.181	3.90354e-06	IBD
Bread	bOHbutyrate	-0.003	0.987149	IBD
Bread	XL-HDL-FC	-0.139	0.000551166	IBD
Bread	Acetoacetate	-0.005	0.958419	IBD
Bread	Phenylalanine	-0.002	0.993065	IBD
Bread	Alanine	0.02	0.74249	IBD
Bread	Pyruvate	-0.06	0.209847	IBD
Bread	M-HDL-PL	-0.088	0.044514	IBD
Bread	Lactate	0.011	0.884173	IBD
Dried Fruits	GlycA	-0.055	0.263134	IBD
Dried Fruits	S-LDL-FC	0.06	0.21469	IBD
Dried Fruits	Albumin	0.075	0.096612	IBD
Dried Fruits	Omega-3	0.039	0.446157	IBD
Dried Fruits	XXL-VLDL-TG	-0.095	0.0275477	IBD
Dried Fruits	Glycine	0.01	0.885632	IBD
Dried Fruits	Glucose	0.055	0.263899	IBD
Dried Fruits	Citrate	0.001	0.993705	IBD
Dried Fruits	LA	-0.008	0.920964	IBD
Dried Fruits	Valine	-0.04	0.441657	IBD
Dried Fruits	IDL-TG	-0.091	0.036426	IBD
Dried Fruits	Creatinine	-0.114	0.00638823	IBD
Dried Fruits	bOHbutyrate	0.019	0.754489	IBD
Dried Fruits	XL-HDL-FC	0.078	0.0845926	IBD
Dried Fruits	Acetoacetate	-0.026	0.647843	IBD
Dried Fruits	Phenylalanine	-0.07	0.128333	IBD
Dried Fruits	Alanine	-0.015	0.836122	IBD
Dried Fruits	Pyruvate	0.006	0.946398	IBD
Dried Fruits	M-HDL-PL	-0.038	0.459724	IBD
Dried Fruits	Lactate	-0.013	0.848952	IBD
Fresh Fruits	GlycA	-0.059	0.224752	IBD
Fresh Fruits	S-LDL-FC	0.028	0.616172	IBD
Fresh Fruits	Albumin	0.077	0.0891633	IBD
Fresh Fruits	Omega-3	0.094	0.0299812	IBD
Fresh Fruits	XXL-VLDL-TG	-0.064	0.172243	IBD
Fresh Fruits	Glycine	0.025	0.657394	IBD
Fresh Fruits	Glucose	0.039	0.451643	IBD
Fresh Fruits	Citrate	0.028	0.61189	IBD
Fresh Fruits	LA	-0.012	0.8628	IBD
Fresh Fruits	Valine	-0.014	0.845719	IBD
Fresh Fruits	IDL-TG	-0.025	0.657394	IBD
Fresh Fruits	Creatinine	-0.142	0.00042805	IBD
Fresh Fruits	bOHbutyrate	-0.04	0.441938	IBD
Fresh Fruits	XL-HDL-FC	0.056	0.258163	IBD
Fresh Fruits	Acetoacetate	-0.033	0.531774	IBD
Fresh Fruits	Phenylalanine	0.003	0.987149	IBD
Fresh Fruits	Alanine	0.013	0.847277	IBD
Fresh Fruits	Pyruvate	0.017	0.793075	IBD
Fresh Fruits	M-HDL-PL	0.008	0.920964	IBD
Fresh Fruits	Lactate	-0.008	0.920964	IBD
Raw Vegetables	GlycA	-0.038	0.460717	IBD
Raw Vegetables	S-LDL-FC	0.01	0.898311	IBD
Raw Vegetables	Albumin	0.125	0.00221791	IBD
Raw Vegetables	Omega-3	0.082	0.0662914	IBD
Raw Vegetables	XXL-VLDL-TG	-0.045	0.384957	IBD
Raw Vegetables	Glycine	0.039	0.457998	IBD
Raw Vegetables	Glucose	0.011	0.879933	IBD
Raw Vegetables	Citrate	0.044	0.393536	IBD
Raw Vegetables	LA	0.026	0.644761	IBD
Raw Vegetables	Valine	-0.014	0.845719	IBD
Raw Vegetables	IDL-TG	-0.055	0.262156	IBD
Raw Vegetables	Creatinine	-0.13	0.00134837	IBD
Raw Vegetables	bOHbutyrate	0.035	0.505711	IBD
Raw Vegetables	XL-HDL-FC	0.019	0.754489	IBD
Raw Vegetables	Acetoacetate	0.005	0.957653	IBD
Raw Vegetables	Phenylalanine	-0.044	0.387767	IBD
Raw Vegetables	Alanine	0.013	0.848952	IBD
Raw Vegetables	Pyruvate	0.095	0.0292332	IBD
Raw Vegetables	M-HDL-PL	0.089	0.0420013	IBD
Raw Vegetables	Lactate	0.009	0.910917	IBD
Cooked Vegetables	GlycA	-0.014	0.839682	IBD
Cooked Vegetables	S-LDL-FC	0	0.997805	IBD
Cooked Vegetables	Albumin	0.044	0.393536	IBD
Cooked Vegetables	Omega-3	0.163	3.73936e-05	IBD
Cooked Vegetables	XXL-VLDL-TG	-0.003	0.987149	IBD
Cooked Vegetables	Glycine	-0.03	0.57658	IBD
Cooked Vegetables	Glucose	0.061	0.203429	IBD
Cooked Vegetables	Citrate	0.022	0.704144	IBD
Cooked Vegetables	LA	0.003	0.987149	IBD
Cooked Vegetables	Valine	0.027	0.638946	IBD
Cooked Vegetables	IDL-TG	0.058	0.231041	IBD
Cooked Vegetables	Creatinine	-0.001	0.993705	IBD
Cooked Vegetables	bOHbutyrate	0.018	0.782901	IBD
Cooked Vegetables	XL-HDL-FC	-0.029	0.602775	IBD
Cooked Vegetables	Acetoacetate	0.058	0.227735	IBD
Cooked Vegetables	Phenylalanine	0.059	0.218492	IBD
Cooked Vegetables	Alanine	-0.042	0.416801	IBD
Cooked Vegetables	Pyruvate	-0.055	0.258163	IBD
Cooked Vegetables	M-HDL-PL	0.02	0.74249	IBD
Cooked Vegetables	Lactate	-0.037	0.466972	IBD
Processed Meat	GlycA	0.059	0.0239447	Non-IBD
Processed Meat	S-LDL-FC	-0.017	0.569607	Non-IBD
Processed Meat	Albumin	0.032	0.2644	Non-IBD
Processed Meat	Omega-3	-0.107	1.0703e-05	Non-IBD
Processed Meat	XXL-VLDL-TG	0.143	2.14246e-09	Non-IBD
Processed Meat	Glycine	-0.178	3.16433e-14	Non-IBD
Processed Meat	Glucose	-0.01	0.748329	Non-IBD
Processed Meat	Citrate	-0.037	0.186888	Non-IBD
Processed Meat	LA	-0.019	0.541189	Non-IBD
Processed Meat	Valine	0.149	3.76997e-10	Non-IBD
Processed Meat	IDL-TG	0.014	0.665212	Non-IBD
Processed Meat	Creatinine	0.236	1.87531e-24	Non-IBD
Processed Meat	bOHbutyrate	0.037	0.185606	Non-IBD
Processed Meat	XL-HDL-FC	-0.199	1.86309e-17	Non-IBD
Processed Meat	Acetoacetate	0.042	0.123302	Non-IBD
Processed Meat	Phenylalanine	0.06	0.0207155	Non-IBD
Processed Meat	Alanine	-0.01	0.766496	Non-IBD
Processed Meat	Pyruvate	-0.013	0.693456	Non-IBD
Processed Meat	M-HDL-PL	-0.104	1.98856e-05	Non-IBD
Processed Meat	Lactate	0.061	0.0185607	Non-IBD
Poultry	GlycA	0.01	0.768856	Non-IBD
Poultry	S-LDL-FC	-0.028	0.345033	Non-IBD
Poultry	Albumin	-0.019	0.532461	Non-IBD
Poultry	Omega-3	0.012	0.702304	Non-IBD
Poultry	XXL-VLDL-TG	0.052	0.051612	Non-IBD
Poultry	Glycine	-0.092	0.000177414	Non-IBD
Poultry	Glucose	-0.016	0.610325	Non-IBD
Poultry	Citrate	-0.078	0.00173569	Non-IBD
Poultry	LA	-0.05	0.0613873	Non-IBD
Poultry	Valine	0.094	0.000133293	Non-IBD
Poultry	IDL-TG	-0.008	0.817548	Non-IBD
Poultry	Creatinine	0.097	7.27665e-05	Non-IBD
Poultry	bOHbutyrate	-0.026	0.385295	Non-IBD
Poultry	XL-HDL-FC	-0.063	0.0144789	Non-IBD
Poultry	Acetoacetate	0	0.99206	Non-IBD
Poultry	Phenylalanine	0.052	0.0503095	Non-IBD
Poultry	Alanine	-0.024	0.408681	Non-IBD
Poultry	Pyruvate	0.014	0.648959	Non-IBD
Poultry	M-HDL-PL	-0.03	0.30661	Non-IBD
Poultry	Lactate	0.036	0.196602	Non-IBD
Pork	GlycA	0.029	0.326348	Non-IBD
Pork	S-LDL-FC	-0.006	0.85996	Non-IBD
Pork	Albumin	-0.035	0.219733	Non-IBD
Pork	Omega-3	-0.024	0.414894	Non-IBD
Pork	XXL-VLDL-TG	0.022	0.450579	Non-IBD
Pork	Glycine	-0.107	1.0703e-05	Non-IBD
Pork	Glucose	0.01	0.75416	Non-IBD
Pork	Citrate	-0.052	0.0487109	Non-IBD
Pork	LA	-0.041	0.139373	Non-IBD
Pork	Valine	0.061	0.0185642	Non-IBD
Pork	IDL-TG	-0.009	0.773816	Non-IBD
Pork	Creatinine	0.083	0.000818047	Non-IBD
Pork	bOHbutyrate	0.003	0.936384	Non-IBD
Pork	XL-HDL-FC	-0.037	0.18915	Non-IBD
Pork	Acetoacetate	0.032	0.263269	Non-IBD
Pork	Phenylalanine	0.025	0.406321	Non-IBD
Pork	Alanine	-0.019	0.543236	Non-IBD
Pork	Pyruvate	-0.005	0.879431	Non-IBD
Pork	M-HDL-PL	0.012	0.703638	Non-IBD
Pork	Lactate	0.012	0.711009	Non-IBD
Oily Fish	GlycA	0	0.99206	Non-IBD
Oily Fish	S-LDL-FC	0.062	0.0170266	Non-IBD
Oily Fish	Albumin	0.003	0.937954	Non-IBD
Oily Fish	Omega-3	0.367	2.73391e-60	Non-IBD
Oily Fish	XXL-VLDL-TG	-0.094	0.000127188	Non-IBD
Oily Fish	Glycine	-0.029	0.319899	Non-IBD
Oily Fish	Glucose	0.059	0.0234767	Non-IBD
Oily Fish	Citrate	-0.006	0.872538	Non-IBD
Oily Fish	LA	-0.056	0.0327999	Non-IBD
Oily Fish	Valine	0.019	0.541503	Non-IBD
Oily Fish	IDL-TG	0.019	0.541189	Non-IBD
Oily Fish	Creatinine	-0.034	0.229177	Non-IBD
Oily Fish	bOHbutyrate	0.059	0.0232473	Non-IBD
Oily Fish	XL-HDL-FC	0.092	0.000203568	Non-IBD
Oily Fish	Acetoacetate	0.088	0.000390089	Non-IBD
Oily Fish	Phenylalanine	-0.021	0.495614	Non-IBD
Oily Fish	Alanine	-0.022	0.471146	Non-IBD
Oily Fish	Pyruvate	-0.024	0.414894	Non-IBD
Oily Fish	M-HDL-PL	0.024	0.414894	Non-IBD
Oily Fish	Lactate	-0.067	0.00863294	Non-IBD
Non-Oily Fish	GlycA	0.038	0.176328	Non-IBD
Non-Oily Fish	S-LDL-FC	0.016	0.607333	Non-IBD
Non-Oily Fish	Albumin	-0.002	0.954039	Non-IBD
Non-Oily Fish	Omega-3	0.191	3.1776e-16	Non-IBD
Non-Oily Fish	XXL-VLDL-TG	-0.013	0.688762	Non-IBD
Non-Oily Fish	Glycine	0.009	0.771082	Non-IBD
Non-Oily Fish	Glucose	-0.001	0.96238	Non-IBD
Non-Oily Fish	Citrate	-0.055	0.0341156	Non-IBD
Non-Oily Fish	LA	-0.01	0.75416	Non-IBD
Non-Oily Fish	Valine	0.023	0.441794	Non-IBD
Non-Oily Fish	IDL-TG	0.04	0.153213	Non-IBD
Non-Oily Fish	Creatinine	-0.019	0.541189	Non-IBD
Non-Oily Fish	bOHbutyrate	0.04	0.148058	Non-IBD
Non-Oily Fish	XL-HDL-FC	-0.009	0.774858	Non-IBD
Non-Oily Fish	Acetoacetate	0.052	0.0514946	Non-IBD
Non-Oily Fish	Phenylalanine	-0.028	0.343296	Non-IBD
Non-Oily Fish	Alanine	-0.017	0.586758	Non-IBD
Non-Oily Fish	Pyruvate	-0.032	0.260809	Non-IBD
Non-Oily Fish	M-HDL-PL	0.021	0.480433	Non-IBD
Non-Oily Fish	Lactate	0.002	0.95419	Non-IBD
Lamb-Mutton	GlycA	0.001	0.968398	Non-IBD
Lamb-Mutton	S-LDL-FC	0.026	0.370442	Non-IBD
Lamb-Mutton	Albumin	-0.01	0.749687	Non-IBD
Lamb-Mutton	Omega-3	0.046	0.0866047	Non-IBD
Lamb-Mutton	XXL-VLDL-TG	0.019	0.5308	Non-IBD
Lamb-Mutton	Glycine	-0.124	2.7742e-07	Non-IBD
Lamb-Mutton	Glucose	-0.005	0.879431	Non-IBD
Lamb-Mutton	Citrate	-0.07	0.00583125	Non-IBD
Lamb-Mutton	LA	-0.006	0.862089	Non-IBD
Lamb-Mutton	Valine	0.058	0.0264868	Non-IBD
Lamb-Mutton	IDL-TG	0.027	0.367763	Non-IBD
Lamb-Mutton	Creatinine	0.088	0.000386881	Non-IBD
Lamb-Mutton	bOHbutyrate	-0.003	0.924496	Non-IBD
Lamb-Mutton	XL-HDL-FC	-0.004	0.911022	Non-IBD
Lamb-Mutton	Acetoacetate	-0.013	0.668336	Non-IBD
Lamb-Mutton	Phenylalanine	-0.004	0.912243	Non-IBD
Lamb-Mutton	Alanine	-0.01	0.750325	Non-IBD
Lamb-Mutton	Pyruvate	0.02	0.510088	Non-IBD
Lamb-Mutton	M-HDL-PL	0.019	0.529581	Non-IBD
Lamb-Mutton	Lactate	-0.009	0.789362	Non-IBD
Cheese	GlycA	-0.059	0.0215954	Non-IBD
Cheese	S-LDL-FC	0.023	0.432091	Non-IBD
Cheese	Albumin	0.062	0.0164856	Non-IBD
Cheese	Omega-3	-0.088	0.000389892	Non-IBD
Cheese	XXL-VLDL-TG	-0.003	0.924496	Non-IBD
Cheese	Glycine	0.001	0.980192	Non-IBD
Cheese	Glucose	0.026	0.38071	Non-IBD
Cheese	Citrate	-0.002	0.94471	Non-IBD
Cheese	LA	0.042	0.130937	Non-IBD
Cheese	Valine	0.014	0.653348	Non-IBD
Cheese	IDL-TG	-0.036	0.201526	Non-IBD
Cheese	Creatinine	-0.007	0.834403	Non-IBD
Cheese	bOHbutyrate	0.011	0.748036	Non-IBD
Cheese	XL-HDL-FC	0.013	0.679513	Non-IBD
Cheese	Acetoacetate	0.026	0.376995	Non-IBD
Cheese	Phenylalanine	0.007	0.847155	Non-IBD
Cheese	Alanine	-0.021	0.486872	Non-IBD
Cheese	Pyruvate	-0.051	0.0546993	Non-IBD
Cheese	M-HDL-PL	0.026	0.374355	Non-IBD
Cheese	Lactate	-0.046	0.0922738	Non-IBD
Beef	GlycA	0.021	0.476506	Non-IBD
Beef	S-LDL-FC	0.018	0.567763	Non-IBD
Beef	Albumin	-0.016	0.596344	Non-IBD
Beef	Omega-3	0.004	0.905582	Non-IBD
Beef	XXL-VLDL-TG	0.049	0.0632461	Non-IBD
Beef	Glycine	-0.096	8.80792e-05	Non-IBD
Beef	Glucose	-0.009	0.774858	Non-IBD
Beef	Citrate	-0.085	0.000572242	Non-IBD
Beef	LA	-0.02	0.516101	Non-IBD
Beef	Valine	0.101	3.36168e-05	Non-IBD
Beef	IDL-TG	0.029	0.325049	Non-IBD
Beef	Creatinine	0.119	8.61747e-07	Non-IBD
Beef	bOHbutyrate	-0.004	0.905582	Non-IBD
Beef	XL-HDL-FC	-0.041	0.141504	Non-IBD
Beef	Acetoacetate	0.007	0.846244	Non-IBD
Beef	Phenylalanine	0.023	0.429603	Non-IBD
Beef	Alanine	-0.016	0.592165	Non-IBD
Beef	Pyruvate	-0.014	0.665212	Non-IBD
Beef	M-HDL-PL	-0.008	0.79424	Non-IBD
Beef	Lactate	-0.017	0.582551	Non-IBD
Water	GlycA	-0.078	0.00173556	Non-IBD
Water	S-LDL-FC	-0.043	0.118034	Non-IBD
Water	Albumin	0.065	0.0109727	Non-IBD
Water	Omega-3	0.077	0.00200722	Non-IBD
Water	XXL-VLDL-TG	-0.08	0.00143159	Non-IBD
Water	Glycine	0.007	0.840459	Non-IBD
Water	Glucose	-0.012	0.700521	Non-IBD
Water	Citrate	0.006	0.859433	Non-IBD
Water	LA	-0.001	0.96303	Non-IBD
Water	Valine	0.021	0.476609	Non-IBD
Water	IDL-TG	-0.028	0.336461	Non-IBD
Water	Creatinine	-0.104	2.15607e-05	Non-IBD
Water	bOHbutyrate	0.024	0.41038	Non-IBD
Water	XL-HDL-FC	0.047	0.0780856	Non-IBD
Water	Acetoacetate	0.042	0.123351	Non-IBD
Water	Phenylalanine	-0.043	0.12164	Non-IBD
Water	Alanine	0.014	0.653348	Non-IBD
Water	Pyruvate	-0.002	0.949105	Non-IBD
Water	M-HDL-PL	0.084	0.000748417	Non-IBD
Water	Lactate	-0.025	0.395082	Non-IBD
Coffee	GlycA	-0.025	0.387667	Non-IBD
Coffee	S-LDL-FC	0.074	0.00332069	Non-IBD
Coffee	Albumin	0.066	0.0102347	Non-IBD
Coffee	Omega-3	0.007	0.847155	Non-IBD
Coffee	XXL-VLDL-TG	0.032	0.270109	Non-IBD
Coffee	Glycine	0.004	0.895151	Non-IBD
Coffee	Glucose	-0.033	0.250665	Non-IBD
Coffee	Citrate	-0.084	0.000770941	Non-IBD
Coffee	LA	0.053	0.0456842	Non-IBD
Coffee	Valine	0.019	0.535431	Non-IBD
Coffee	IDL-TG	0.088	0.000409463	Non-IBD
Coffee	Creatinine	0.029	0.31124	Non-IBD
Coffee	bOHbutyrate	0.014	0.648959	Non-IBD
Coffee	XL-HDL-FC	0.029	0.324306	Non-IBD
Coffee	Acetoacetate	0.004	0.905582	Non-IBD
Coffee	Phenylalanine	-0.019	0.526674	Non-IBD
Coffee	Alanine	-0.018	0.567763	Non-IBD
Coffee	Pyruvate	0.022	0.464826	Non-IBD
Coffee	M-HDL-PL	-0.009	0.774858	Non-IBD
Coffee	Lactate	0.024	0.408731	Non-IBD
Tea	GlycA	0.033	0.251441	Non-IBD
Tea	S-LDL-FC	-0.039	0.157467	Non-IBD
Tea	Albumin	-0.058	0.0265682	Non-IBD
Tea	Omega-3	0.012	0.698482	Non-IBD
Tea	XXL-VLDL-TG	-0.007	0.840459	Non-IBD
Tea	Glycine	-0.03	0.306884	Non-IBD
Tea	Glucose	0.023	0.448722	Non-IBD
Tea	Citrate	0.005	0.879431	Non-IBD
Tea	LA	-0.038	0.176768	Non-IBD
Tea	Valine	0.011	0.719821	Non-IBD
Tea	IDL-TG	-0.05	0.0586428	Non-IBD
Tea	Creatinine	-0.013	0.688762	Non-IBD
Tea	bOHbutyrate	-0.038	0.176311	Non-IBD
Tea	XL-HDL-FC	-0.004	0.910674	Non-IBD
Tea	Acetoacetate	-0.019	0.531491	Non-IBD
Tea	Phenylalanine	0.051	0.0528726	Non-IBD
Tea	Alanine	0.006	0.862089	Non-IBD
Tea	Pyruvate	-0.005	0.884839	Non-IBD
Tea	M-HDL-PL	-0.008	0.803337	Non-IBD
Tea	Lactate	-0.008	0.79424	Non-IBD
Cereal	GlycA	-0.067	0.00816846	Non-IBD
Cereal	S-LDL-FC	-0.048	0.0760651	Non-IBD
Cereal	Albumin	0.039	0.159094	Non-IBD
Cereal	Omega-3	0.038	0.168668	Non-IBD
Cereal	XXL-VLDL-TG	0.018	0.554068	Non-IBD
Cereal	Glycine	0.033	0.24234	Non-IBD
Cereal	Glucose	-0.041	0.141275	Non-IBD
Cereal	Citrate	0.046	0.0862569	Non-IBD
Cereal	LA	-0.016	0.614834	Non-IBD
Cereal	Valine	-0.037	0.180642	Non-IBD
Cereal	IDL-TG	0.003	0.925264	Non-IBD
Cereal	Creatinine	-0.017	0.569607	Non-IBD
Cereal	bOHbutyrate	-0.073	0.00357013	Non-IBD
Cereal	XL-HDL-FC	0.076	0.00262682	Non-IBD
Cereal	Acetoacetate	-0.06	0.0209328	Non-IBD
Cereal	Phenylalanine	-0.038	0.177654	Non-IBD
Cereal	Alanine	0.041	0.132368	Non-IBD
Cereal	Pyruvate	-0.043	0.119667	Non-IBD
Cereal	M-HDL-PL	-0.036	0.204569	Non-IBD
Cereal	Lactate	-0.009	0.773006	Non-IBD
Bread	GlycA	0.023	0.444238	Non-IBD
Bread	S-LDL-FC	-0.048	0.0720076	Non-IBD
Bread	Albumin	-0.01	0.75416	Non-IBD
Bread	Omega-3	-0.108	9.52161e-06	Non-IBD
Bread	XXL-VLDL-TG	0.151	2.26212e-10	Non-IBD
Bread	Glycine	-0.113	3.01526e-06	Non-IBD
Bread	Glucose	0.01	0.768856	Non-IBD
Bread	Citrate	-0.059	0.0221768	Non-IBD
Bread	LA	-0.024	0.420378	Non-IBD
Bread	Valine	0.041	0.1329	Non-IBD
Bread	IDL-TG	-0.027	0.354996	Non-IBD
Bread	Creatinine	0.182	8.18114e-15	Non-IBD
Bread	bOHbutyrate	-0.041	0.131759	Non-IBD
Bread	XL-HDL-FC	-0.156	4.04721e-11	Non-IBD
Bread	Acetoacetate	-0.005	0.892861	Non-IBD
Bread	Phenylalanine	0.033	0.245688	Non-IBD
Bread	Alanine	0.004	0.894763	Non-IBD
Bread	Pyruvate	-0.062	0.0157227	Non-IBD
Bread	M-HDL-PL	-0.146	7.72959e-10	Non-IBD
Bread	Lactate	0.009	0.781886	Non-IBD
Dried Fruits	GlycA	-0.065	0.0108256	Non-IBD
Dried Fruits	S-LDL-FC	0.005	0.879431	Non-IBD
Dried Fruits	Albumin	0.015	0.642343	Non-IBD
Dried Fruits	Omega-3	0.086	0.000545455	Non-IBD
Dried Fruits	XXL-VLDL-TG	-0.082	0.000942144	Non-IBD
Dried Fruits	Glycine	0.077	0.00212658	Non-IBD
Dried Fruits	Glucose	0.01	0.766496	Non-IBD
Dried Fruits	Citrate	0.071	0.00483036	Non-IBD
Dried Fruits	LA	0.03	0.305672	Non-IBD
Dried Fruits	Valine	-0.037	0.181992	Non-IBD
Dried Fruits	IDL-TG	-0.017	0.575907	Non-IBD
Dried Fruits	Creatinine	-0.135	1.42278e-08	Non-IBD
Dried Fruits	bOHbutyrate	-0.011	0.72738	Non-IBD
Dried Fruits	XL-HDL-FC	0.157	2.91012e-11	Non-IBD
Dried Fruits	Acetoacetate	-0.004	0.905582	Non-IBD
Dried Fruits	Phenylalanine	-0.026	0.381346	Non-IBD
Dried Fruits	Alanine	0.037	0.187102	Non-IBD
Dried Fruits	Pyruvate	-0.023	0.443432	Non-IBD
Dried Fruits	M-HDL-PL	0.051	0.0522604	Non-IBD
Dried Fruits	Lactate	-0.014	0.644745	Non-IBD
Fresh Fruits	GlycA	-0.058	0.0242824	Non-IBD
Fresh Fruits	S-LDL-FC	-0.003	0.936384	Non-IBD
Fresh Fruits	Albumin	0.016	0.592165	Non-IBD
Fresh Fruits	Omega-3	0.129	6.46754e-08	Non-IBD
Fresh Fruits	XXL-VLDL-TG	-0.122	4.06515e-07	Non-IBD
Fresh Fruits	Glycine	0.089	0.00032983	Non-IBD
Fresh Fruits	Glucose	0.002	0.954039	Non-IBD
Fresh Fruits	Citrate	0.066	0.00936193	Non-IBD
Fresh Fruits	LA	-0.038	0.174635	Non-IBD
Fresh Fruits	Valine	-0.077	0.00199297	Non-IBD
Fresh Fruits	IDL-TG	-0.027	0.352986	Non-IBD
Fresh Fruits	Creatinine	-0.171	3.9041e-13	Non-IBD
Fresh Fruits	bOHbutyrate	-0.029	0.327613	Non-IBD
Fresh Fruits	XL-HDL-FC	0.155	5.95516e-11	Non-IBD
Fresh Fruits	Acetoacetate	-0.02	0.503118	Non-IBD
Fresh Fruits	Phenylalanine	-0.056	0.0333831	Non-IBD
Fresh Fruits	Alanine	-0.02	0.501891	Non-IBD
Fresh Fruits	Pyruvate	0.045	0.0984901	Non-IBD
Fresh Fruits	M-HDL-PL	0.052	0.0489811	Non-IBD
Fresh Fruits	Lactate	-0.006	0.859433	Non-IBD
Raw Vegetables	GlycA	-0.079	0.00164471	Non-IBD
Raw Vegetables	S-LDL-FC	-0.018	0.554068	Non-IBD
Raw Vegetables	Albumin	0.043	0.11293	Non-IBD
Raw Vegetables	Omega-3	0.13	5.40551e-08	Non-IBD
Raw Vegetables	XXL-VLDL-TG	-0.101	3.76056e-05	Non-IBD
Raw Vegetables	Glycine	0.061	0.0183399	Non-IBD
Raw Vegetables	Glucose	-0.028	0.330357	Non-IBD
Raw Vegetables	Citrate	0.012	0.711009	Non-IBD
Raw Vegetables	LA	0.009	0.774858	Non-IBD
Raw Vegetables	Valine	-0.048	0.0718156	Non-IBD
Raw Vegetables	IDL-TG	0	0.99206	Non-IBD
Raw Vegetables	Creatinine	-0.143	1.88662e-09	Non-IBD
Raw Vegetables	bOHbutyrate	0.012	0.71541	Non-IBD
Raw Vegetables	XL-HDL-FC	0.104	2.00922e-05	Non-IBD
Raw Vegetables	Acetoacetate	0.028	0.327613	Non-IBD
Raw Vegetables	Phenylalanine	-0.038	0.176328	Non-IBD
Raw Vegetables	Alanine	-0.029	0.324961	Non-IBD
Raw Vegetables	Pyruvate	0.028	0.343296	Non-IBD
Raw Vegetables	M-HDL-PL	0.106	1.46593e-05	Non-IBD
Raw Vegetables	Lactate	0.007	0.847155	Non-IBD
Cooked Vegetables	GlycA	0.019	0.532941	Non-IBD
Cooked Vegetables	S-LDL-FC	0.035	0.20839	Non-IBD
Cooked Vegetables	Albumin	0.012	0.703638	Non-IBD
Cooked Vegetables	Omega-3	0.121	4.93966e-07	Non-IBD
Cooked Vegetables	XXL-VLDL-TG	0.008	0.815374	Non-IBD
Cooked Vegetables	Glycine	-0.032	0.260334	Non-IBD
Cooked Vegetables	Glucose	0.019	0.530054	Non-IBD
Cooked Vegetables	Citrate	-0.018	0.544182	Non-IBD
Cooked Vegetables	LA	0.014	0.650703	Non-IBD
Cooked Vegetables	Valine	0.068	0.00725151	Non-IBD
Cooked Vegetables	IDL-TG	0.033	0.248705	Non-IBD
Cooked Vegetables	Creatinine	-0.028	0.33594	Non-IBD
Cooked Vegetables	bOHbutyrate	0.005	0.874742	Non-IBD
Cooked Vegetables	XL-HDL-FC	0.025	0.386269	Non-IBD
Cooked Vegetables	Acetoacetate	0.028	0.330357	Non-IBD
Cooked Vegetables	Phenylalanine	-0.028	0.336461	Non-IBD
Cooked Vegetables	Alanine	0.024	0.419882	Non-IBD
Cooked Vegetables	Pyruvate	0.036	0.19599	Non-IBD
Cooked Vegetables	M-HDL-PL	-0.001	0.986037	Non-IBD
Cooked Vegetables	Lactate	0.006	0.859433	Non-IBD
