# Supplementary material for: Explainable AI-prioritized plasma and fecal metabolites in inflammatory bowel disease and their dietary associations
Source: iScience. 2024 Jun 17;27(7):110298. doi: 10.1016/j.isci.2024.110298 (PMC11261406; doi:10.1016/j.isci.2024.110298)
Supplement: Table S5. HMP2 metabolite-diet correlation and FDR table for the IBD and non-IBD groups, related to Figure 4 [file mmc6.xlsx]

## Sheet: TableS5
Diet Group	Metabolite	Correlation	FDR	Group		Key
Beverage without Sugar	NUA	0.065	0.372527	IBD		Correlation value mentioned in the paper
Beverage without Sugar	Pyridoxine	0.167	0.00835602	IBD
Beverage without Sugar	C18:1 LPC-P	-0.073	0.304046	IBD
Beverage without Sugar	N-AcPut	-0.023	0.775341	IBD
Beverage without Sugar	C16:0 SM	-0.058	0.43686	IBD
Beverage without Sugar	C36:2 PC	0.144	0.0277228	IBD
Beverage without Sugar	Urobilin	0.04	0.614268	IBD
Beverage without Sugar	Acetyl-GalN	-0.028	0.731321	IBD
Beverage without Sugar	Metformin	-0.112	0.0928048	IBD
Beverage without Sugar	Hydroxycotinine	-0.13	0.0469716	IBD
Beverage without Sugar	N-MePro	-0.096	0.161304	IBD
Beverage without Sugar	NMPC	0.059	0.42701	IBD
Beverage without Sugar	Acetaminophen	0.18	0.00390846	IBD
Beverage without Sugar	1-MNA	0.139	0.0332422	IBD
Beverage without Sugar	NAM	0.217	0.000350399	IBD
Beverage without Sugar	Histidinol	0.01	0.90083	IBD
Beverage without Sugar	7-MeG	-0.058	0.435396	IBD
Beverage without Sugar	Cadaverine	-0.085	0.219353	IBD
Beverage without Sugar	Quinine	0.065	0.371572	IBD
Beverage without Sugar	Pterin	-0.117	0.0796616	IBD
Sweets	NUA	0.024	0.769586	IBD
Sweets	Pyridoxine	-0.047	0.539603	IBD
Sweets	C18:1 LPC-P	-0.02	0.817531	IBD
Sweets	N-AcPut	0.05	0.513893	IBD
Sweets	C16:0 SM	0.076	0.279213	IBD
Sweets	C36:2 PC	-0.039	0.622295	IBD
Sweets	Urobilin	-0.033	0.684149	IBD
Sweets	Acetyl-GalN	-0.02	0.810442	IBD
Sweets	Metformin	-0.025	0.763119	IBD
Sweets	Hydroxycotinine	0.03	0.718969	IBD
Sweets	N-MePro	0.096	0.158846	IBD
Sweets	NMPC	-0.05	0.51325	IBD
Sweets	Acetaminophen	-0.044	0.569396	IBD
Sweets	1-MNA	0.007	0.927923	IBD
Sweets	NAM	-0.069	0.340276	IBD
Sweets	Histidinol	0.033	0.679917	IBD
Sweets	7-MeG	0.139	0.0333158	IBD
Sweets	Cadaverine	0.005	0.943994	IBD
Sweets	Quinine	0.054	0.471031	IBD
Sweets	Pterin	0.025	0.765079	IBD
Fish	NUA	0.194	0.0017414	IBD
Fish	Pyridoxine	0.062	0.398931	IBD
Fish	C18:1 LPC-P	0.018	0.829203	IBD
Fish	N-AcPut	0.049	0.517242	IBD
Fish	C16:0 SM	0.051	0.510889	IBD
Fish	C36:2 PC	0.155	0.0158019	IBD
Fish	Urobilin	-0.177	0.00464253	IBD
Fish	Acetyl-GalN	-0.129	0.0480053	IBD
Fish	Metformin	0.018	0.829203	IBD
Fish	Hydroxycotinine	-0.193	0.00178146	IBD
Fish	N-MePro	0.032	0.693802	IBD
Fish	NMPC	0.142	0.0291635	IBD
Fish	Acetaminophen	0.19	0.0021357	IBD
Fish	1-MNA	0.285	8.04099e-07	IBD
Fish	NAM	0.149	0.0209487	IBD
Fish	Histidinol	-0.016	0.844797	IBD
Fish	7-MeG	0.01	0.902349	IBD
Fish	Cadaverine	0.005	0.943994	IBD
Fish	Quinine	0.038	0.628915	IBD
Fish	Pterin	-0.012	0.885029	IBD
Shellfish	NUA	0.041	0.598734	IBD
Shellfish	Pyridoxine	0.131	0.045701	IBD
Shellfish	C18:1 LPC-P	-0.082	0.243609	IBD
Shellfish	N-AcPut	-0.026	0.752154	IBD
Shellfish	C16:0 SM	-0.041	0.599786	IBD
Shellfish	C36:2 PC	0.032	0.693802	IBD
Shellfish	Urobilin	-0.085	0.223809	IBD
Shellfish	Acetyl-GalN	-0.111	0.0944624	IBD
Shellfish	Metformin	-0.02	0.810714	IBD
Shellfish	Hydroxycotinine	-0.065	0.371572	IBD
Shellfish	N-MePro	0.063	0.38571	IBD
Shellfish	NMPC	0.144	0.0273457	IBD
Shellfish	Acetaminophen	0.059	0.419625	IBD
Shellfish	1-MNA	0.182	0.0034817	IBD
Shellfish	NAM	0.104	0.123636	IBD
Shellfish	Histidinol	-0.034	0.67424	IBD
Shellfish	7-MeG	0.054	0.473514	IBD
Shellfish	Cadaverine	0.053	0.480312	IBD
Shellfish	Quinine	0.111	0.0961294	IBD
Shellfish	Pterin	-0.111	0.0944624	IBD
White Meat	NUA	0.063	0.389735	IBD
White Meat	Pyridoxine	0.041	0.597536	IBD
White Meat	C18:1 LPC-P	-0.016	0.844797	IBD
White Meat	N-AcPut	0.088	0.204842	IBD
White Meat	C16:0 SM	-0.017	0.842546	IBD
White Meat	C36:2 PC	0.033	0.68614	IBD
White Meat	Urobilin	0.034	0.671629	IBD
White Meat	Acetyl-GalN	-0.022	0.788437	IBD
White Meat	Metformin	-0.088	0.206504	IBD
White Meat	Hydroxycotinine	-0.007	0.929712	IBD
White Meat	N-MePro	-0.048	0.527723	IBD
White Meat	NMPC	-0.003	0.974638	IBD
White Meat	Acetaminophen	0.155	0.0159743	IBD
White Meat	1-MNA	0.08	0.253134	IBD
White Meat	NAM	0.051	0.510889	IBD
White Meat	Histidinol	0	0.996204	IBD
White Meat	7-MeG	0.003	0.974638	IBD
White Meat	Cadaverine	0.029	0.729154	IBD
White Meat	Quinine	0.161	0.0118579	IBD
White Meat	Pterin	-0.114	0.0870206	IBD
Red Meat	NUA	-0.057	0.437486	IBD
Red Meat	Pyridoxine	-0.025	0.765079	IBD
Red Meat	C18:1 LPC-P	-0.026	0.752262	IBD
Red Meat	N-AcPut	0.139	0.0332422	IBD
Red Meat	C16:0 SM	-0.046	0.546546	IBD
Red Meat	C36:2 PC	-0.079	0.265252	IBD
Red Meat	Urobilin	-0.004	0.967137	IBD
Red Meat	Acetyl-GalN	-0.025	0.762777	IBD
Red Meat	Metformin	-0.035	0.670812	IBD
Red Meat	Hydroxycotinine	0.136	0.0371536	IBD
Red Meat	N-MePro	-0.036	0.655813	IBD
Red Meat	NMPC	0.087	0.209593	IBD
Red Meat	Acetaminophen	-0.146	0.0250567	IBD
Red Meat	1-MNA	0.047	0.539603	IBD
Red Meat	NAM	0.035	0.670135	IBD
Red Meat	Histidinol	0.125	0.0601712	IBD
Red Meat	7-MeG	0.025	0.765079	IBD
Red Meat	Cadaverine	0.149	0.0211554	IBD
Red Meat	Quinine	-0.019	0.825104	IBD
Red Meat	Pterin	0.045	0.558826	IBD
Processed Meat	NUA	0.089	0.198495	IBD
Processed Meat	Pyridoxine	-0.096	0.16207	IBD
Processed Meat	C18:1 LPC-P	-0.051	0.507126	IBD
Processed Meat	N-AcPut	0.112	0.0928048	IBD
Processed Meat	C16:0 SM	0.028	0.736553	IBD
Processed Meat	C36:2 PC	-0.056	0.456195	IBD
Processed Meat	Urobilin	0.048	0.534426	IBD
Processed Meat	Acetyl-GalN	0.001	0.985779	IBD
Processed Meat	Metformin	-0.078	0.269911	IBD
Processed Meat	Hydroxycotinine	0.001	0.987538	IBD
Processed Meat	N-MePro	-0.034	0.67364	IBD
Processed Meat	NMPC	0.005	0.943994	IBD
Processed Meat	Acetaminophen	-0.075	0.285074	IBD
Processed Meat	1-MNA	0.07	0.332258	IBD
Processed Meat	NAM	-0.046	0.552011	IBD
Processed Meat	Histidinol	0.01	0.90083	IBD
Processed Meat	7-MeG	0.12	0.0724582	IBD
Processed Meat	Cadaverine	0.202	0.000960738	IBD
Processed Meat	Quinine	-0.038	0.628915	IBD
Processed Meat	Pterin	-0.174	0.005614	IBD
Eggs	NUA	0.101	0.135365	IBD
Eggs	Pyridoxine	-0.088	0.206504	IBD
Eggs	C18:1 LPC-P	-0.05	0.513893	IBD
Eggs	N-AcPut	0.117	0.0804623	IBD
Eggs	C16:0 SM	0.039	0.623295	IBD
Eggs	C36:2 PC	0.149	0.0211554	IBD
Eggs	Urobilin	-0.046	0.548042	IBD
Eggs	Acetyl-GalN	-0.004	0.960927	IBD
Eggs	Metformin	0.012	0.879577	IBD
Eggs	Hydroxycotinine	-0.186	0.00275343	IBD
Eggs	N-MePro	0.094	0.167346	IBD
Eggs	NMPC	0.015	0.853433	IBD
Eggs	Acetaminophen	0.074	0.295337	IBD
Eggs	1-MNA	0.114	0.0850847	IBD
Eggs	NAM	0.087	0.209593	IBD
Eggs	Histidinol	-0.024	0.769586	IBD
Eggs	7-MeG	0.064	0.378126	IBD
Eggs	Cadaverine	0.041	0.598734	IBD
Eggs	Quinine	0.002	0.985779	IBD
Eggs	Pterin	-0.065	0.371572	IBD
Starch	NUA	-0.038	0.628915	IBD
Starch	Pyridoxine	-0.067	0.350668	IBD
Starch	C18:1 LPC-P	-0.027	0.742322	IBD
Starch	N-AcPut	0.025	0.763119	IBD
Starch	C16:0 SM	-0.013	0.874746	IBD
Starch	C36:2 PC	0.045	0.563019	IBD
Starch	Urobilin	-0.074	0.297395	IBD
Starch	Acetyl-GalN	-0.045	0.557632	IBD
Starch	Metformin	0.016	0.844797	IBD
Starch	Hydroxycotinine	0.015	0.85402	IBD
Starch	N-MePro	-0.01	0.90083	IBD
Starch	NMPC	-0.015	0.859935	IBD
Starch	Acetaminophen	0	0.996204	IBD
Starch	1-MNA	0.065	0.369443	IBD
Starch	NAM	-0.033	0.680485	IBD
Starch	Histidinol	0.073	0.29829	IBD
Starch	7-MeG	0.1	0.142124	IBD
Starch	Cadaverine	0.139	0.0333158	IBD
Starch	Quinine	-0.07	0.328628	IBD
Starch	Pterin	-0.094	0.171362	IBD
Whole Grains	NUA	0.099	0.14606	IBD
Whole Grains	Pyridoxine	0.121	0.068559	IBD
Whole Grains	C18:1 LPC-P	-0.134	0.039126	IBD
Whole Grains	N-AcPut	-0.181	0.00370978	IBD
Whole Grains	C16:0 SM	-0.076	0.278749	IBD
Whole Grains	C36:2 PC	-0.149	0.0213712	IBD
Whole Grains	Urobilin	0.042	0.587247	IBD
Whole Grains	Acetyl-GalN	-0.07	0.328107	IBD
Whole Grains	Metformin	-0.14	0.0321941	IBD
Whole Grains	Hydroxycotinine	-0.086	0.216607	IBD
Whole Grains	N-MePro	0.139	0.0328558	IBD
Whole Grains	NMPC	0.019	0.825405	IBD
Whole Grains	Acetaminophen	0.069	0.340829	IBD
Whole Grains	1-MNA	-0.063	0.384082	IBD
Whole Grains	NAM	-0.128	0.0515868	IBD
Whole Grains	Histidinol	-0.151	0.0198424	IBD
Whole Grains	7-MeG	0.204	0.000883389	IBD
Whole Grains	Cadaverine	-0.106	0.113668	IBD
Whole Grains	Quinine	-0.06	0.411382	IBD
Whole Grains	Pterin	-0.047	0.538601	IBD
Beans	NUA	0.154	0.0167063	IBD
Beans	Pyridoxine	0.102	0.134648	IBD
Beans	C18:1 LPC-P	-0.088	0.205202	IBD
Beans	N-AcPut	-0.138	0.0341906	IBD
Beans	C16:0 SM	-0.046	0.549278	IBD
Beans	C36:2 PC	0.015	0.85402	IBD
Beans	Urobilin	0.068	0.350668	IBD
Beans	Acetyl-GalN	-0.158	0.0139353	IBD
Beans	Metformin	-0.124	0.0623154	IBD
Beans	Hydroxycotinine	-0.136	0.035883	IBD
Beans	N-MePro	0.163	0.0104951	IBD
Beans	NMPC	0.085	0.222734	IBD
Beans	Acetaminophen	0.143	0.0288618	IBD
Beans	1-MNA	0.114	0.0850847	IBD
Beans	NAM	0.136	0.0366965	IBD
Beans	Histidinol	-0.019	0.822771	IBD
Beans	7-MeG	0.043	0.583794	IBD
Beans	Cadaverine	-0.08	0.258984	IBD
Beans	Quinine	0.059	0.42701	IBD
Beans	Pterin	-0.12	0.0708619	IBD
Vegetables	NUA	0.104	0.125076	IBD
Vegetables	Pyridoxine	0.138	0.0341906	IBD
Vegetables	C18:1 LPC-P	-0.101	0.136591	IBD
Vegetables	N-AcPut	-0.038	0.628915	IBD
Vegetables	C16:0 SM	-0.049	0.515435	IBD
Vegetables	C36:2 PC	0.028	0.736553	IBD
Vegetables	Urobilin	-0.007	0.929083	IBD
Vegetables	Acetyl-GalN	-0.114	0.0850847	IBD
Vegetables	Metformin	-0.162	0.0113891	IBD
Vegetables	Hydroxycotinine	-0.009	0.909231	IBD
Vegetables	N-MePro	-0.048	0.528734	IBD
Vegetables	NMPC	0.083	0.238412	IBD
Vegetables	Acetaminophen	0.119	0.074027	IBD
Vegetables	1-MNA	0.095	0.164952	IBD
Vegetables	NAM	0.12	0.071185	IBD
Vegetables	Histidinol	-0.028	0.729666	IBD
Vegetables	7-MeG	0.038	0.628915	IBD
Vegetables	Cadaverine	-0.065	0.369443	IBD
Vegetables	Quinine	0.119	0.073738	IBD
Vegetables	Pterin	-0.012	0.879577	IBD
Fruits	NUA	0.144	0.0274478	IBD
Fruits	Pyridoxine	0.078	0.269911	IBD
Fruits	C18:1 LPC-P	-0.139	0.0333359	IBD
Fruits	N-AcPut	0.008	0.924888	IBD
Fruits	C16:0 SM	-0.01	0.90083	IBD
Fruits	C36:2 PC	0.103	0.127853	IBD
Fruits	Urobilin	0.095	0.164198	IBD
Fruits	Acetyl-GalN	-0.077	0.274522	IBD
Fruits	Metformin	-0.14	0.0321001	IBD
Fruits	Hydroxycotinine	-0.09	0.194432	IBD
Fruits	N-MePro	0.084	0.224303	IBD
Fruits	NMPC	-0.072	0.312594	IBD
Fruits	Acetaminophen	0.1	0.142352	IBD
Fruits	1-MNA	-0.05	0.513893	IBD
Fruits	NAM	0.13	0.0480053	IBD
Fruits	Histidinol	0.097	0.154132	IBD
Fruits	7-MeG	0.061	0.408248	IBD
Fruits	Cadaverine	-0.116	0.082076	IBD
Fruits	Quinine	-0.013	0.878809	IBD
Fruits	Pterin	-0.01	0.902349	IBD
Dairy	NUA	-0.013	0.874746	IBD
Dairy	Pyridoxine	-0.006	0.943994	IBD
Dairy	C18:1 LPC-P	-0.091	0.187609	IBD
Dairy	N-AcPut	0.018	0.830217	IBD
Dairy	C16:0 SM	0.021	0.804199	IBD
Dairy	C36:2 PC	-0.003	0.974638	IBD
Dairy	Urobilin	-0.042	0.591095	IBD
Dairy	Acetyl-GalN	-0.003	0.970871	IBD
Dairy	Metformin	-0.084	0.227385	IBD
Dairy	Hydroxycotinine	0.056	0.454584	IBD
Dairy	N-MePro	0.089	0.202615	IBD
Dairy	NMPC	-0.095	0.164952	IBD
Dairy	Acetaminophen	-0.034	0.674676	IBD
Dairy	1-MNA	0.054	0.475043	IBD
Dairy	NAM	0.019	0.824055	IBD
Dairy	Histidinol	-0.011	0.894905	IBD
Dairy	7-MeG	0.203	0.000937393	IBD
Dairy	Cadaverine	0.075	0.285876	IBD
Dairy	Quinine	-0.124	0.0621653	IBD
Dairy	Pterin	-0.077	0.274522	IBD
Foods with Active Bacteria	NUA	0.109	0.101669	IBD
Foods with Active Bacteria	Pyridoxine	-0.02	0.810549	IBD
Foods with Active Bacteria	C18:1 LPC-P	-0.15	0.020555	IBD
Foods with Active Bacteria	N-AcPut	-0.09	0.195071	IBD
Foods with Active Bacteria	C16:0 SM	-0.101	0.134726	IBD
Foods with Active Bacteria	C36:2 PC	0.008	0.92311	IBD
Foods with Active Bacteria	Urobilin	0.071	0.317827	IBD
Foods with Active Bacteria	Acetyl-GalN	-0.123	0.0643712	IBD
Foods with Active Bacteria	Metformin	-0.18	0.00392629	IBD
Foods with Active Bacteria	Hydroxycotinine	-0.078	0.269911	IBD
Foods with Active Bacteria	N-MePro	0.097	0.153825	IBD
Foods with Active Bacteria	NMPC	0.025	0.762777	IBD
Foods with Active Bacteria	Acetaminophen	0.051	0.508538	IBD
Foods with Active Bacteria	1-MNA	-0.005	0.943994	IBD
Foods with Active Bacteria	NAM	0.121	0.0704023	IBD
Foods with Active Bacteria	Histidinol	-0.07	0.330644	IBD
Foods with Active Bacteria	7-MeG	0.095	0.166128	IBD
Foods with Active Bacteria	Cadaverine	-0.111	0.0952172	IBD
Foods with Active Bacteria	Quinine	-0.006	0.935812	IBD
Foods with Active Bacteria	Pterin	-0.079	0.265252	IBD
Water	NUA	0.038	0.628915	IBD
Water	Pyridoxine	0.065	0.369443	IBD
Water	C18:1 LPC-P	-0.137	0.0353508	IBD
Water	N-AcPut	0.024	0.769586	IBD
Water	C16:0 SM	-0.061	0.402675	IBD
Water	C36:2 PC	0.108	0.104482	IBD
Water	Urobilin	-0.105	0.116245	IBD
Water	Acetyl-GalN	-0.108	0.106894	IBD
Water	Metformin	-0.035	0.668301	IBD
Water	Hydroxycotinine	-0.025	0.765079	IBD
Water	N-MePro	0.029	0.727591	IBD
Water	NMPC	0.079	0.265252	IBD
Water	Acetaminophen	0.133	0.0398926	IBD
Water	1-MNA	0.079	0.265409	IBD
Water	NAM	0.154	0.0167063	IBD
Water	Histidinol	0.084	0.227275	IBD
Water	7-MeG	0.098	0.153161	IBD
Water	Cadaverine	0.058	0.42701	IBD
Water	Quinine	0.062	0.39056	IBD
Water	Pterin	-0.035	0.662028	IBD
Fruit Juice	NUA	0.077	0.271918	IBD
Fruit Juice	Pyridoxine	-0.024	0.765456	IBD
Fruit Juice	C18:1 LPC-P	-0.024	0.769471	IBD
Fruit Juice	N-AcPut	0.106	0.113668	IBD
Fruit Juice	C16:0 SM	0.026	0.755281	IBD
Fruit Juice	C36:2 PC	-0.102	0.134648	IBD
Fruit Juice	Urobilin	-0.034	0.671766	IBD
Fruit Juice	Acetyl-GalN	0.034	0.67424	IBD
Fruit Juice	Metformin	0.11	0.101536	IBD
Fruit Juice	Hydroxycotinine	-0.051	0.505125	IBD
Fruit Juice	N-MePro	0.079	0.265252	IBD
Fruit Juice	NMPC	-0.118	0.0772313	IBD
Fruit Juice	Acetaminophen	-0.045	0.563019	IBD
Fruit Juice	1-MNA	-0.162	0.0113062	IBD
Fruit Juice	NAM	-0.093	0.174437	IBD
Fruit Juice	Histidinol	0.007	0.930513	IBD
Fruit Juice	7-MeG	0.072	0.312594	IBD
Fruit Juice	Cadaverine	0.032	0.691357	IBD
Fruit Juice	Quinine	-0.136	0.0366965	IBD
Fruit Juice	Pterin	-0.075	0.284478	IBD
Diet Soft Drinks	NUA	-0.012	0.879577	IBD
Diet Soft Drinks	Pyridoxine	-0.107	0.11099	IBD
Diet Soft Drinks	C18:1 LPC-P	-0.032	0.693802	IBD
Diet Soft Drinks	N-AcPut	-0.14	0.0321001	IBD
Diet Soft Drinks	C16:0 SM	-0.088	0.206504	IBD
Diet Soft Drinks	C36:2 PC	0.05	0.513893	IBD
Diet Soft Drinks	Urobilin	0.087	0.208922	IBD
Diet Soft Drinks	Acetyl-GalN	-0.001	0.985779	IBD
Diet Soft Drinks	Metformin	0.018	0.829203	IBD
Diet Soft Drinks	Hydroxycotinine	-0.029	0.727591	IBD
Diet Soft Drinks	N-MePro	0.059	0.42701	IBD
Diet Soft Drinks	NMPC	0.017	0.842546	IBD
Diet Soft Drinks	Acetaminophen	0.017	0.842546	IBD
Diet Soft Drinks	1-MNA	0.109	0.104415	IBD
Diet Soft Drinks	NAM	-0.009	0.905139	IBD
Diet Soft Drinks	Histidinol	-0.028	0.736636	IBD
Diet Soft Drinks	7-MeG	-0.056	0.45539	IBD
Diet Soft Drinks	Cadaverine	0.061	0.408248	IBD
Diet Soft Drinks	Quinine	0.156	0.0153878	IBD
Diet Soft Drinks	Pterin	-0.052	0.499505	IBD
Soft Drinks	NUA	-0.152	0.0185066	IBD
Soft Drinks	Pyridoxine	-0.005	0.943994	IBD
Soft Drinks	C18:1 LPC-P	0.015	0.853433	IBD
Soft Drinks	N-AcPut	-0.078	0.268085	IBD
Soft Drinks	C16:0 SM	0.041	0.601002	IBD
Soft Drinks	C36:2 PC	-0.116	0.0809312	IBD
Soft Drinks	Urobilin	0.082	0.243609	IBD
Soft Drinks	Acetyl-GalN	0.034	0.671766	IBD
Soft Drinks	Metformin	-0.131	0.0460968	IBD
Soft Drinks	Hydroxycotinine	0.14	0.0321001	IBD
Soft Drinks	N-MePro	0.086	0.215781	IBD
Soft Drinks	NMPC	-0.183	0.00322823	IBD
Soft Drinks	Acetaminophen	-0.182	0.0034817	IBD
Soft Drinks	1-MNA	-0.081	0.246197	IBD
Soft Drinks	NAM	-0.085	0.223809	IBD
Soft Drinks	Histidinol	-0.042	0.59382	IBD
Soft Drinks	7-MeG	0.06	0.412065	IBD
Soft Drinks	Cadaverine	0.068	0.350668	IBD
Soft Drinks	Quinine	-0.078	0.269911	IBD
Soft Drinks	Pterin	-0.003	0.974638	IBD
Beverage without Sugar	NUA	0.005	0.982332	Non-IBD
Beverage without Sugar	Pyridoxine	0.113	0.451128	Non-IBD
Beverage without Sugar	C18:1 LPC-P	0.103	0.503247	Non-IBD
Beverage without Sugar	N-AcPut	-0.129	0.373805	Non-IBD
Beverage without Sugar	C16:0 SM	0.064	0.717765	Non-IBD
Beverage without Sugar	C36:2 PC	0.006	0.978616	Non-IBD
Beverage without Sugar	Urobilin	0.07	0.684022	Non-IBD
Beverage without Sugar	Acetyl-GalN	-0.094	0.546053	Non-IBD
Beverage without Sugar	Metformin	-0.104	0.501137	Non-IBD
Beverage without Sugar	Hydroxycotinine	-0.108	0.47286	Non-IBD
Beverage without Sugar	N-MePro	0.026	0.92095	Non-IBD
Beverage without Sugar	NMPC	0.045	0.821183	Non-IBD
Beverage without Sugar	Acetaminophen	0.075	0.654484	Non-IBD
Beverage without Sugar	1-MNA	0.116	0.431212	Non-IBD
Beverage without Sugar	NAM	0.054	0.770484	Non-IBD
Beverage without Sugar	Histidinol	0.181	0.155809	Non-IBD
Beverage without Sugar	7-MeG	-0.222	0.0706822	Non-IBD
Beverage without Sugar	Cadaverine	-0.172	0.188601	Non-IBD
Beverage without Sugar	Quinine	0.082	0.621658	Non-IBD
Beverage without Sugar	Pterin	-0.038	0.853913	Non-IBD
Sweets	NUA	0.054	0.770484	Non-IBD
Sweets	Pyridoxine	0.125	0.385053	Non-IBD
Sweets	C18:1 LPC-P	-0.012	0.958562	Non-IBD
Sweets	N-AcPut	-0.142	0.305898	Non-IBD
Sweets	C16:0 SM	0.053	0.770484	Non-IBD
Sweets	C36:2 PC	-0.02	0.939475	Non-IBD
Sweets	Urobilin	0.201	0.103853	Non-IBD
Sweets	Acetyl-GalN	-0.09	0.567035	Non-IBD
Sweets	Metformin	-0.024	0.925455	Non-IBD
Sweets	Hydroxycotinine	-0.025	0.923288	Non-IBD
Sweets	N-MePro	0.085	0.600838	Non-IBD
Sweets	NMPC	-0.327	0.00311842	Non-IBD
Sweets	Acetaminophen	-0.083	0.616647	Non-IBD
Sweets	1-MNA	-0.207	0.0922729	Non-IBD
Sweets	NAM	-0.142	0.308312	Non-IBD
Sweets	Histidinol	0	0.998399	Non-IBD
Sweets	7-MeG	-0.081	0.623926	Non-IBD
Sweets	Cadaverine	-0.081	0.624049	Non-IBD
Sweets	Quinine	0.084	0.615201	Non-IBD
Sweets	Pterin	0.048	0.801098	Non-IBD
Fish	NUA	-0.064	0.715034	Non-IBD
Fish	Pyridoxine	-0.022	0.939475	Non-IBD
Fish	C18:1 LPC-P	-0.053	0.770484	Non-IBD
Fish	N-AcPut	-0.204	0.0958532	Non-IBD
Fish	C16:0 SM	-0.222	0.0699413	Non-IBD
Fish	C36:2 PC	-0.034	0.874242	Non-IBD
Fish	Urobilin	0.216	0.077623	Non-IBD
Fish	Acetyl-GalN	0.036	0.866386	Non-IBD
Fish	Metformin	-0.006	0.978616	Non-IBD
Fish	Hydroxycotinine	-0.162	0.22027	Non-IBD
Fish	N-MePro	-0.052	0.77419	Non-IBD
Fish	NMPC	-0.086	0.596491	Non-IBD
Fish	Acetaminophen	0.145	0.293031	Non-IBD
Fish	1-MNA	-0.192	0.123407	Non-IBD
Fish	NAM	-0.078	0.637282	Non-IBD
Fish	Histidinol	0.06	0.74054	Non-IBD
Fish	7-MeG	-0.324	0.00348943	Non-IBD
Fish	Cadaverine	-0.163	0.215154	Non-IBD
Fish	Quinine	-0.05	0.793583	Non-IBD
Fish	Pterin	-0.113	0.450836	Non-IBD
Shellfish	NUA	0.012	0.958562	Non-IBD
Shellfish	Pyridoxine	0.023	0.934079	Non-IBD
Shellfish	C18:1 LPC-P	0.102	0.504147	Non-IBD
Shellfish	N-AcPut	-0.003	0.991576	Non-IBD
Shellfish	C16:0 SM	0.003	0.991576	Non-IBD
Shellfish	C36:2 PC	0.017	0.946062	Non-IBD
Shellfish	Urobilin	0.023	0.934079	Non-IBD
Shellfish	Acetyl-GalN	-0.033	0.876204	Non-IBD
Shellfish	Metformin	-0.032	0.883776	Non-IBD
Shellfish	Hydroxycotinine	-0.02	0.940088	Non-IBD
Shellfish	N-MePro	0.28	0.0156065	Non-IBD
Shellfish	NMPC	0.043	0.828321	Non-IBD
Shellfish	Acetaminophen	0.094	0.546053	Non-IBD
Shellfish	1-MNA	0.053	0.770484	Non-IBD
Shellfish	NAM	-0.055	0.767918	Non-IBD
Shellfish	Histidinol	-0.012	0.958562	Non-IBD
Shellfish	7-MeG	-0.063	0.722148	Non-IBD
Shellfish	Cadaverine	-0.059	0.741161	Non-IBD
Shellfish	Quinine	0.054	0.770484	Non-IBD
Shellfish	Pterin	-0.026	0.92095	Non-IBD
White Meat	NUA	0.07	0.688433	Non-IBD
White Meat	Pyridoxine	0.116	0.431984	Non-IBD
White Meat	C18:1 LPC-P	0.005	0.981648	Non-IBD
White Meat	N-AcPut	-0.033	0.876204	Non-IBD
White Meat	C16:0 SM	0.052	0.779986	Non-IBD
White Meat	C36:2 PC	0.172	0.188601	Non-IBD
White Meat	Urobilin	-0.054	0.770484	Non-IBD
White Meat	Acetyl-GalN	-0.109	0.470918	Non-IBD
White Meat	Metformin	-0.175	0.179322	Non-IBD
White Meat	Hydroxycotinine	-0.306	0.00704768	Non-IBD
White Meat	N-MePro	-0.084	0.612772	Non-IBD
White Meat	NMPC	-0.008	0.973991	Non-IBD
White Meat	Acetaminophen	0.01	0.969286	Non-IBD
White Meat	1-MNA	0.055	0.766382	Non-IBD
White Meat	NAM	-0.023	0.93221	Non-IBD
White Meat	Histidinol	-0.044	0.8251	Non-IBD
White Meat	7-MeG	-0.079	0.637031	Non-IBD
White Meat	Cadaverine	-0.244	0.0428481	Non-IBD
White Meat	Quinine	0.044	0.8251	Non-IBD
White Meat	Pterin	-0.115	0.434266	Non-IBD
Red Meat	NUA	0.033	0.876204	Non-IBD
Red Meat	Pyridoxine	-0.017	0.949308	Non-IBD
Red Meat	C18:1 LPC-P	0.078	0.638354	Non-IBD
Red Meat	N-AcPut	-0.003	0.991576	Non-IBD
Red Meat	C16:0 SM	0.001	0.998399	Non-IBD
Red Meat	C36:2 PC	0.094	0.546053	Non-IBD
Red Meat	Urobilin	0.122	0.404083	Non-IBD
Red Meat	Acetyl-GalN	0.059	0.741161	Non-IBD
Red Meat	Metformin	-0.031	0.893985	Non-IBD
Red Meat	Hydroxycotinine	-0.002	0.993458	Non-IBD
Red Meat	N-MePro	-0.15	0.275293	Non-IBD
Red Meat	NMPC	-0.026	0.92095	Non-IBD
Red Meat	Acetaminophen	-0.018	0.946062	Non-IBD
Red Meat	1-MNA	0.032	0.883776	Non-IBD
Red Meat	NAM	-0.025	0.924053	Non-IBD
Red Meat	Histidinol	0.046	0.816806	Non-IBD
Red Meat	7-MeG	-0.072	0.668206	Non-IBD
Red Meat	Cadaverine	0	0.998399	Non-IBD
Red Meat	Quinine	0.051	0.784758	Non-IBD
Red Meat	Pterin	-0.144	0.29744	Non-IBD
Processed Meat	NUA	0.057	0.754759	Non-IBD
Processed Meat	Pyridoxine	-0.108	0.47497	Non-IBD
Processed Meat	C18:1 LPC-P	-0.223	0.0688821	Non-IBD
Processed Meat	N-AcPut	-0.024	0.926169	Non-IBD
Processed Meat	C16:0 SM	-0.185	0.146765	Non-IBD
Processed Meat	C36:2 PC	0.018	0.946062	Non-IBD
Processed Meat	Urobilin	0.077	0.638354	Non-IBD
Processed Meat	Acetyl-GalN	-0.056	0.763795	Non-IBD
Processed Meat	Metformin	0.041	0.841154	Non-IBD
Processed Meat	Hydroxycotinine	-0.101	0.504178	Non-IBD
Processed Meat	N-MePro	-0.111	0.463084	Non-IBD
Processed Meat	NMPC	-0.224	0.0688821	Non-IBD
Processed Meat	Acetaminophen	-0.004	0.984493	Non-IBD
Processed Meat	1-MNA	-0.242	0.044807	Non-IBD
Processed Meat	NAM	-0.064	0.717765	Non-IBD
Processed Meat	Histidinol	-0.177	0.172201	Non-IBD
Processed Meat	7-MeG	0.008	0.973991	Non-IBD
Processed Meat	Cadaverine	-0.212	0.0842449	Non-IBD
Processed Meat	Quinine	0.073	0.664359	Non-IBD
Processed Meat	Pterin	-0.167	0.203433	Non-IBD
Eggs	NUA	0.1	0.511191	Non-IBD
Eggs	Pyridoxine	0.137	0.332408	Non-IBD
Eggs	C18:1 LPC-P	0.074	0.659598	Non-IBD
Eggs	N-AcPut	0.095	0.540288	Non-IBD
Eggs	C16:0 SM	0.183	0.153801	Non-IBD
Eggs	C36:2 PC	0.102	0.504147	Non-IBD
Eggs	Urobilin	-0.035	0.871473	Non-IBD
Eggs	Acetyl-GalN	0.149	0.280259	Non-IBD
Eggs	Metformin	-0.016	0.949308	Non-IBD
Eggs	Hydroxycotinine	-0.202	0.101277	Non-IBD
Eggs	N-MePro	0.078	0.637676	Non-IBD
Eggs	NMPC	-0.048	0.801098	Non-IBD
Eggs	Acetaminophen	0.06	0.7369	Non-IBD
Eggs	1-MNA	-0.148	0.284151	Non-IBD
Eggs	NAM	-0.054	0.770484	Non-IBD
Eggs	Histidinol	-0.022	0.939475	Non-IBD
Eggs	7-MeG	0.032	0.88205	Non-IBD
Eggs	Cadaverine	-0.301	0.00837426	Non-IBD
Eggs	Quinine	-0.057	0.757777	Non-IBD
Eggs	Pterin	-0.059	0.741161	Non-IBD
Starch	NUA	0.008	0.973991	Non-IBD
Starch	Pyridoxine	-0.016	0.949308	Non-IBD
Starch	C18:1 LPC-P	-0.018	0.946062	Non-IBD
Starch	N-AcPut	-0.147	0.284151	Non-IBD
Starch	C16:0 SM	0.048	0.801098	Non-IBD
Starch	C36:2 PC	0.08	0.631138	Non-IBD
Starch	Urobilin	0.181	0.157635	Non-IBD
Starch	Acetyl-GalN	0.04	0.841154	Non-IBD
Starch	Metformin	0.033	0.88205	Non-IBD
Starch	Hydroxycotinine	-0.206	0.094138	Non-IBD
Starch	N-MePro	0.038	0.853913	Non-IBD
Starch	NMPC	-0.28	0.0156065	Non-IBD
Starch	Acetaminophen	-0.063	0.717765	Non-IBD
Starch	1-MNA	-0.289	0.0117231	Non-IBD
Starch	NAM	-0.144	0.297485	Non-IBD
Starch	Histidinol	-0.061	0.733995	Non-IBD
Starch	7-MeG	0.015	0.949864	Non-IBD
Starch	Cadaverine	-0.177	0.173123	Non-IBD
Starch	Quinine	0.022	0.939475	Non-IBD
Starch	Pterin	0.122	0.40301	Non-IBD
Whole Grains	NUA	-0.113	0.451034	Non-IBD
Whole Grains	Pyridoxine	0.174	0.179869	Non-IBD
Whole Grains	C18:1 LPC-P	0.038	0.853913	Non-IBD
Whole Grains	N-AcPut	-0.137	0.332408	Non-IBD
Whole Grains	C16:0 SM	-0.036	0.866386	Non-IBD
Whole Grains	C36:2 PC	0.134	0.348589	Non-IBD
Whole Grains	Urobilin	0.072	0.668206	Non-IBD
Whole Grains	Acetyl-GalN	0.012	0.958562	Non-IBD
Whole Grains	Metformin	-0.095	0.541892	Non-IBD
Whole Grains	Hydroxycotinine	-0.126	0.383923	Non-IBD
Whole Grains	N-MePro	0.073	0.663885	Non-IBD
Whole Grains	NMPC	-0.101	0.504425	Non-IBD
Whole Grains	Acetaminophen	0.065	0.712515	Non-IBD
Whole Grains	1-MNA	-0.02	0.939475	Non-IBD
Whole Grains	NAM	-0.036	0.866386	Non-IBD
Whole Grains	Histidinol	-0.015	0.949471	Non-IBD
Whole Grains	7-MeG	-0.171	0.191178	Non-IBD
Whole Grains	Cadaverine	-0.177	0.172201	Non-IBD
Whole Grains	Quinine	0.182	0.153801	Non-IBD
Whole Grains	Pterin	0.042	0.830912	Non-IBD
Beans	NUA	-0.018	0.946062	Non-IBD
Beans	Pyridoxine	0.129	0.370273	Non-IBD
Beans	C18:1 LPC-P	-0.042	0.834749	Non-IBD
Beans	N-AcPut	-0.132	0.355662	Non-IBD
Beans	C16:0 SM	0.078	0.637796	Non-IBD
Beans	C36:2 PC	0.128	0.37814	Non-IBD
Beans	Urobilin	0.187	0.137318	Non-IBD
Beans	Acetyl-GalN	-0.088	0.583046	Non-IBD
Beans	Metformin	-0.15	0.27685	Non-IBD
Beans	Hydroxycotinine	-0.188	0.134165	Non-IBD
Beans	N-MePro	-0.121	0.405765	Non-IBD
Beans	NMPC	-0.026	0.92095	Non-IBD
Beans	Acetaminophen	0.016	0.949308	Non-IBD
Beans	1-MNA	-0.167	0.203433	Non-IBD
Beans	NAM	0.101	0.507069	Non-IBD
Beans	Histidinol	0.084	0.610852	Non-IBD
Beans	7-MeG	-0.266	0.0240256	Non-IBD
Beans	Cadaverine	-0.228	0.0642334	Non-IBD
Beans	Quinine	-0.144	0.29744	Non-IBD
Beans	Pterin	-0.137	0.332408	Non-IBD
Vegetables	NUA	-0.061	0.736292	Non-IBD
Vegetables	Pyridoxine	0.082	0.621658	Non-IBD
Vegetables	C18:1 LPC-P	0.096	0.536687	Non-IBD
Vegetables	N-AcPut	-0.044	0.8251	Non-IBD
Vegetables	C16:0 SM	0.108	0.472389	Non-IBD
Vegetables	C36:2 PC	0.275	0.0190242	Non-IBD
Vegetables	Urobilin	0.091	0.564308	Non-IBD
Vegetables	Acetyl-GalN	-0.041	0.841154	Non-IBD
Vegetables	Metformin	-0.194	0.120499	Non-IBD
Vegetables	Hydroxycotinine	-0.127	0.37904	Non-IBD
Vegetables	N-MePro	-0.025	0.924053	Non-IBD
Vegetables	NMPC	-0.244	0.0428481	Non-IBD
Vegetables	Acetaminophen	0.112	0.45139	Non-IBD
Vegetables	1-MNA	-0.211	0.085893	Non-IBD
Vegetables	NAM	0.093	0.547091	Non-IBD
Vegetables	Histidinol	-0.049	0.801098	Non-IBD
Vegetables	7-MeG	-0.067	0.704382	Non-IBD
Vegetables	Cadaverine	-0.371	0.000468346	Non-IBD
Vegetables	Quinine	-0.013	0.955665	Non-IBD
Vegetables	Pterin	-0.155	0.252522	Non-IBD
Fruits	NUA	-0.117	0.430699	Non-IBD
Fruits	Pyridoxine	0.223	0.0694069	Non-IBD
Fruits	C18:1 LPC-P	0.11	0.470065	Non-IBD
Fruits	N-AcPut	0.191	0.127071	Non-IBD
Fruits	C16:0 SM	0.215	0.0800972	Non-IBD
Fruits	C36:2 PC	0.246	0.0421666	Non-IBD
Fruits	Urobilin	-0.08	0.629729	Non-IBD
Fruits	Acetyl-GalN	0.069	0.693948	Non-IBD
Fruits	Metformin	-0.105	0.495977	Non-IBD
Fruits	Hydroxycotinine	-0.253	0.0358027	Non-IBD
Fruits	N-MePro	0.043	0.825782	Non-IBD
Fruits	NMPC	0.044	0.8251	Non-IBD
Fruits	Acetaminophen	-0.035	0.866386	Non-IBD
Fruits	1-MNA	0.066	0.711102	Non-IBD
Fruits	NAM	0.077	0.638354	Non-IBD
Fruits	Histidinol	0.003	0.991576	Non-IBD
Fruits	7-MeG	-0.008	0.973991	Non-IBD
Fruits	Cadaverine	-0.248	0.0411147	Non-IBD
Fruits	Quinine	0.047	0.813916	Non-IBD
Fruits	Pterin	-0.128	0.377735	Non-IBD
Dairy	NUA	-0.056	0.763795	Non-IBD
Dairy	Pyridoxine	0.185	0.146765	Non-IBD
Dairy	C18:1 LPC-P	0.234	0.0571558	Non-IBD
Dairy	N-AcPut	0.154	0.257726	Non-IBD
Dairy	C16:0 SM	0.216	0.077623	Non-IBD
Dairy	C36:2 PC	0.12	0.413088	Non-IBD
Dairy	Urobilin	-0.006	0.978616	Non-IBD
Dairy	Acetyl-GalN	-0.048	0.805835	Non-IBD
Dairy	Metformin	-0.115	0.434266	Non-IBD
Dairy	Hydroxycotinine	-0.139	0.322374	Non-IBD
Dairy	N-MePro	0.015	0.951656	Non-IBD
Dairy	NMPC	-0.16	0.22666	Non-IBD
Dairy	Acetaminophen	-0.065	0.713354	Non-IBD
Dairy	1-MNA	-0.064	0.717765	Non-IBD
Dairy	NAM	0.005	0.983063	Non-IBD
Dairy	Histidinol	0.101	0.504425	Non-IBD
Dairy	7-MeG	0.012	0.958562	Non-IBD
Dairy	Cadaverine	-0.287	0.0127702	Non-IBD
Dairy	Quinine	0.096	0.540288	Non-IBD
Dairy	Pterin	-0.006	0.978616	Non-IBD
Foods with Active Bacteria	NUA	-0.092	0.559786	Non-IBD
Foods with Active Bacteria	Pyridoxine	0.226	0.0662498	Non-IBD
Foods with Active Bacteria	C18:1 LPC-P	-0.007	0.975488	Non-IBD
Foods with Active Bacteria	N-AcPut	-0.055	0.766057	Non-IBD
Foods with Active Bacteria	C16:0 SM	0.023	0.935261	Non-IBD
Foods with Active Bacteria	C36:2 PC	0.213	0.0809343	Non-IBD
Foods with Active Bacteria	Urobilin	-0.008	0.975417	Non-IBD
Foods with Active Bacteria	Acetyl-GalN	0.04	0.84421	Non-IBD
Foods with Active Bacteria	Metformin	0.145	0.293031	Non-IBD
Foods with Active Bacteria	Hydroxycotinine	-0.032	0.883776	Non-IBD
Foods with Active Bacteria	N-MePro	0.133	0.349836	Non-IBD
Foods with Active Bacteria	NMPC	-0.224	0.0688821	Non-IBD
Foods with Active Bacteria	Acetaminophen	0.121	0.404334	Non-IBD
Foods with Active Bacteria	1-MNA	-0.167	0.203433	Non-IBD
Foods with Active Bacteria	NAM	-0.14	0.319864	Non-IBD
Foods with Active Bacteria	Histidinol	-0.158	0.234261	Non-IBD
Foods with Active Bacteria	7-MeG	-0.1	0.511748	Non-IBD
Foods with Active Bacteria	Cadaverine	-0.29	0.0114829	Non-IBD
Foods with Active Bacteria	Quinine	0.189	0.134121	Non-IBD
Foods with Active Bacteria	Pterin	0.067	0.704382	Non-IBD
Water	NUA	-0.005	0.982035	Non-IBD
Water	Pyridoxine	0.371	0.000468346	Non-IBD
Water	C18:1 LPC-P	0.163	0.218028	Non-IBD
Water	N-AcPut	-0.038	0.853913	Non-IBD
Water	C16:0 SM	0.272	0.0205155	Non-IBD
Water	C36:2 PC	0.1	0.507069	Non-IBD
Water	Urobilin	0.122	0.404083	Non-IBD
Water	Acetyl-GalN	0.021	0.939475	Non-IBD
Water	Metformin	0.035	0.866386	Non-IBD
Water	Hydroxycotinine	-0.183	0.153801	Non-IBD
Water	N-MePro	0.17	0.192841	Non-IBD
Water	NMPC	0.117	0.429576	Non-IBD
Water	Acetaminophen	-0.014	0.955086	Non-IBD
Water	1-MNA	-0.017	0.946062	Non-IBD
Water	NAM	0.02	0.939475	Non-IBD
Water	Histidinol	0.153	0.261826	Non-IBD
Water	7-MeG	-0.198	0.108682	Non-IBD
Water	Cadaverine	-0.199	0.10787	Non-IBD
Water	Quinine	-0.006	0.978616	Non-IBD
Water	Pterin	-0.02	0.939475	Non-IBD
Fruit Juice	NUA	0.021	0.939475	Non-IBD
Fruit Juice	Pyridoxine	0.136	0.336731	Non-IBD
Fruit Juice	C18:1 LPC-P	0.077	0.638354	Non-IBD
Fruit Juice	N-AcPut	0.21	0.0871728	Non-IBD
Fruit Juice	C16:0 SM	0.144	0.297485	Non-IBD
Fruit Juice	C36:2 PC	0.129	0.370273	Non-IBD
Fruit Juice	Urobilin	0.2	0.103862	Non-IBD
Fruit Juice	Acetyl-GalN	0.104	0.497386	Non-IBD
Fruit Juice	Metformin	0.061	0.736292	Non-IBD
Fruit Juice	Hydroxycotinine	-0.074	0.658462	Non-IBD
Fruit Juice	N-MePro	0.001	0.99781	Non-IBD
Fruit Juice	NMPC	-0.131	0.364518	Non-IBD
Fruit Juice	Acetaminophen	-0.02	0.939475	Non-IBD
Fruit Juice	1-MNA	0.062	0.725592	Non-IBD
Fruit Juice	NAM	0.217	0.0775904	Non-IBD
Fruit Juice	Histidinol	0.22	0.0724217	Non-IBD
Fruit Juice	7-MeG	-0.039	0.851985	Non-IBD
Fruit Juice	Cadaverine	-0.011	0.958562	Non-IBD
Fruit Juice	Quinine	0.021	0.939475	Non-IBD
Fruit Juice	Pterin	0.06	0.736918	Non-IBD
Diet Soft Drinks	NUA	-0.095	0.540288	Non-IBD
Diet Soft Drinks	Pyridoxine	0.011	0.960541	Non-IBD
Diet Soft Drinks	C18:1 LPC-P	-0.127	0.37904	Non-IBD
Diet Soft Drinks	N-AcPut	-0.256	0.0316767	Non-IBD
Diet Soft Drinks	C16:0 SM	-0.09	0.572096	Non-IBD
Diet Soft Drinks	C36:2 PC	0.043	0.830695	Non-IBD
Diet Soft Drinks	Urobilin	0.029	0.901517	Non-IBD
Diet Soft Drinks	Acetyl-GalN	0.044	0.8251	Non-IBD
Diet Soft Drinks	Metformin	0.026	0.92095	Non-IBD
Diet Soft Drinks	Hydroxycotinine	0.22	0.0727277	Non-IBD
Diet Soft Drinks	N-MePro	0.082	0.622886	Non-IBD
Diet Soft Drinks	NMPC	0.063	0.722148	Non-IBD
Diet Soft Drinks	Acetaminophen	0.221	0.0706822	Non-IBD
Diet Soft Drinks	1-MNA	-0.07	0.684022	Non-IBD
Diet Soft Drinks	NAM	-0.08	0.630408	Non-IBD
Diet Soft Drinks	Histidinol	-0.048	0.805835	Non-IBD
Diet Soft Drinks	7-MeG	0.09	0.569356	Non-IBD
Diet Soft Drinks	Cadaverine	-0.083	0.615529	Non-IBD
Diet Soft Drinks	Quinine	-0.064	0.715034	Non-IBD
Diet Soft Drinks	Pterin	0.041	0.841078	Non-IBD
Soft Drinks	NUA	0.133	0.349836	Non-IBD
Soft Drinks	Pyridoxine	-0.125	0.386818	Non-IBD
Soft Drinks	C18:1 LPC-P	-0.095	0.540288	Non-IBD
Soft Drinks	N-AcPut	-0.081	0.623926	Non-IBD
Soft Drinks	C16:0 SM	-0.065	0.713354	Non-IBD
Soft Drinks	C36:2 PC	-0.05	0.794191	Non-IBD
Soft Drinks	Urobilin	0.181	0.155809	Non-IBD
Soft Drinks	Acetyl-GalN	-0.077	0.638354	Non-IBD
Soft Drinks	Metformin	-0.145	0.293031	Non-IBD
Soft Drinks	Hydroxycotinine	0.128	0.377735	Non-IBD
Soft Drinks	N-MePro	-0.228	0.0642334	Non-IBD
Soft Drinks	NMPC	-0.323	0.00356064	Non-IBD
Soft Drinks	Acetaminophen	0.03	0.893985	Non-IBD
Soft Drinks	1-MNA	-0.125	0.385053	Non-IBD
Soft Drinks	NAM	0.042	0.834749	Non-IBD
Soft Drinks	Histidinol	-0.008	0.973991	Non-IBD
Soft Drinks	7-MeG	-0.201	0.103862	Non-IBD
Soft Drinks	Cadaverine	0.038	0.853913	Non-IBD
Soft Drinks	Quinine	0.159	0.233885	Non-IBD
Soft Drinks	Pterin	-0.082	0.623926	Non-IBD
Diet Soft Drinks	Cadaverine	-0.083	0.615529	Non-IBD
Diet Soft Drinks	Quinine	-0.064	0.715034	Non-IBD
Diet Soft Drinks	Pterin	0.041	0.841078	Non-IBD
Soft Drinks	NUA	0.133	0.349836	Non-IBD
Soft Drinks	Pyridoxine	-0.125	0.386818	Non-IBD
Soft Drinks	C18:1 LPC-P	-0.095	0.540288	Non-IBD
Soft Drinks	N-AcPut	-0.081	0.623926	Non-IBD
Soft Drinks	C16:0 SM	-0.065	0.713354	Non-IBD
Soft Drinks	C36:2 PC	-0.05	0.794191	Non-IBD
Soft Drinks	Urobilin	0.181	0.155809	Non-IBD
Soft Drinks	Acetyl-GalN	-0.077	0.638354	Non-IBD
Soft Drinks	Metformin	-0.145	0.293031	Non-IBD
Soft Drinks	Hydroxycotinine	0.128	0.377735	Non-IBD
Soft Drinks	N-MePro	-0.228	0.0642334	Non-IBD
Soft Drinks	NMPC	-0.323	0.00356064	Non-IBD
Soft Drinks	Acetaminophen	0.03	0.893985	Non-IBD
Soft Drinks	1-MNA	-0.125	0.385053	Non-IBD
Soft Drinks	NAM	0.042	0.834749	Non-IBD
Soft Drinks	Histidinol	-0.008	0.973991	Non-IBD
Soft Drinks	7-MeG	-0.201	0.103862	Non-IBD
Soft Drinks	Cadaverine	0.038	0.853913	Non-IBD
Soft Drinks	Quinine	0.159	0.233885	Non-IBD
Soft Drinks	Pterin	-0.082	0.623926	Non-IBD
